# Supplementary material for: Comparative Transcriptomic Analysis of Genes in the 20-Hydroxyecdysone Biosynthesis in the Fern Microsorum scolopendria towards Challenges with Foliar Application of Chitosan
Source: Int J Mol Sci. 2023 Jan 25;24(3):2397. doi: 10.3390/ijms24032397 (PMC9916870; doi:10.3390/ijms24032397)
Supplement: Supplementary file 1 [file ijms-24-02397-s001.zip › Supplementary tables.xlsx]

## Sheet: Table S1
Table S1. The list of differentially expressed genes (DEGs) between chitosan-treated and untreated Microsorum scolopendria at 14 days after treatment (DAT).
The differentially expressed genes were identified based on fold changes more than two times and p-values less than 0.01 as a cutoff.
Blue and red colors indicate down-regulated and up-regulated transcription factor genes, respectively.
ID	Description	log2FoldChange
TRINITY_DN11804_c0_g1_i1	DUF538 domain-containing protein	-5.00865
TRINITY_DN18851_c0_g1_i1	C2 domain-containing protein	-6.07483
TRINITY_DN22406_c0_g1_i1	hypothetical protein GYH30_040137, partial	-1.51449
TRINITY_DN22530_c0_g1_i1	DUF239 domain-containing protein/DUF4409 domain-containing protein	-3.20877
TRINITY_DN22788_c0_g1_i1	ribosomal protein L21	-3.54092
TRINITY_DN24938_c0_g1_i3	low temperature-induced protein lt101.2	-1.37477
TRINITY_DN25566_c0_g1_i1	salt stress-induced hydrophobic peptide ESI3	-1.49379
TRINITY_DN25632_c0_g1_i2	---NA---	-2.28138
TRINITY_DN25645_c0_g1_i1	membrane protein PM19L	-5.30974
TRINITY_DN25944_c0_g1_i4	MFT-like protein	-6.24002
TRINITY_DN26560_c0_g1_i1	hypothetical protein	-1.70413
TRINITY_DN26824_c0_g1_i2	PR-4 protein	-1.66585
TRINITY_DN27056_c0_g1_i1	low molecular mass early light-inducible protein HV90, chloroplastic-like	-2.45223
TRINITY_DN27056_c0_g1_i4	low molecular mass early light-inducible protein HV90, chloroplastic-like	-6.38188
TRINITY_DN27427_c0_g2_i1	hypothetical protein KP509_35G031100	-1.10973
TRINITY_DN28188_c0_g1_i7	membrane protein PM19L	-2.08511
TRINITY_DN28339_c0_g1_i2	protein MOTHER of FT and TFL1-like	-2.48307
TRINITY_DN28449_c0_g2_i1	late embryogenesis abundant protein D-34	-1.08525
TRINITY_DN28449_c0_g2_i3	late embryogenesis abundant protein D-34	-1.12455
TRINITY_DN28738_c0_g1_i1	PAR1-like protein	-4.53547
TRINITY_DN28738_c0_g1_i3	PAR1-like protein	-5.91688
TRINITY_DN29151_c0_g1_i7	hypothetical protein	-3.87597
TRINITY_DN29230_c1_g2_i2	tetraspanin-3-like isoform X3	-1.26105
TRINITY_DN29628_c0_g1_i1	reticulon-like protein B10	-4.11816
TRINITY_DN29628_c0_g1_i2	reticulon-like protein B10	-5.69224
TRINITY_DN29628_c0_g1_i6	reticulon-like protein B10	-6.10412
TRINITY_DN30370_c0_g1_i2	clavaminate synthase-like protein At3g21360	-2.35035
TRINITY_DN30596_c0_g2_i6	hypothetical protein	-4.30169
TRINITY_DN31316_c0_g1_i2	prostamide/prostaglandin F synthase-like	-1.3646
TRINITY_DN31316_c0_g1_i6	prostamide/prostaglandin F synthase-like	-1.61371
TRINITY_DN32650_c2_g3_i1	outer envelope pore protein 16, chloroplastic-like	-1.51598
TRINITY_DN32650_c2_g3_i3	outer envelope pore protein 16, chloroplastic-like	-2.55747
TRINITY_DN32943_c0_g1_i1	hypothetical protein	-1.53659
TRINITY_DN33097_c0_g2_i3	branched-chain-amino-acid aminotransferase 3, chloroplastic	-5.09367
TRINITY_DN33327_c2_g7_i5	arogenate dehydrogenase 2, chloroplastic	-2.00179
TRINITY_DN33386_c0_g3_i1	protein COBRA-like	-6.32665
TRINITY_DN34170_c3_g3_i1	hypothetical protein	-4.026
TRINITY_DN34725_c3_g3_i3	glutamate decarboxylase	-1.25122
TRINITY_DN34725_c3_g3_i6	glutamate decarboxylase	-1.19664
TRINITY_DN34954_c0_g2_i8	feruloyl CoA ortho-hydroxylase F6H1-3-like	-3.4625
TRINITY_DN34985_c0_g1_i1	hypothetical protein IEQ34_025356	-2.32385
TRINITY_DN34985_c0_g2_i1	ATP synthase CF1 alpha subunit	-2.05483
TRINITY_DN35047_c3_g2_i2	late embryogenesis abundant protein Lea14-A	-1.00456
TRINITY_DN35047_c3_g2_i4	late embryogenesis abundant protein Lea14-A	-1.12734
TRINITY_DN35058_c2_g1_i1	polyphenol oxidase, chloroplastic-like	-1.63822
TRINITY_DN35272_c1_g2_i1	hypothetical protein KP509_29G061200	-2.44505
TRINITY_DN35540_c0_g1_i2	oleosin 16 kDa	-2.22001
TRINITY_DN35701_c0_g4_i6	lectin 2a	-6.98988
TRINITY_DN35701_c0_g4_i7	lectin 2a	-2.62127
TRINITY_DN35952_c0_g3_i1	glucose-1-phosphate adenylyltransferase large subunit 1 isoform X2	-1.96178
TRINITY_DN36394_c0_g1_i8	DAHP synthetase, class II	-4.60209
TRINITY_DN36639_c1_g2_i10	protein STAY-GREEN, chloroplastic	-4.49581
TRINITY_DN36639_c1_g2_i14	protein STAY-GREEN, chloroplastic	-5.88245
TRINITY_DN37152_c0_g1_i1	ribosomal protein L6	-1.77929
TRINITY_DN37152_c0_g4_i1	ribosomal protein L6	-1.83255
TRINITY_DN37619_c2_g1_i1	Transmembrane protein	-1.76001
TRINITY_DN37836_c0_g2_i1	non-specific lipid-transfer protein 1-like	-2.57913
TRINITY_DN37836_c0_g2_i3	non-specific lipid-transfer protein 1-like	-1.78971
TRINITY_DN38192_c16_g1_i1	RRNA intron-encoded homing endonuclease	-1.40566
TRINITY_DN6488_c0_g1_i1	hypothetical protein KP509_03G057200	-2.07484
TRINITY_DN21696_c0_g1_i1	cytochrome P450 83B1	3.6154
TRINITY_DN25590_c0_g1_i1	MADS-box protein	5.29348
TRINITY_DN26323_c0_g1_i2	Dirigent protein 23	1.17338
TRINITY_DN27159_c0_g1_i1	hypothetical protein	5.67916
TRINITY_DN28150_c0_g1_i4	pathogenesis-related protein 1C	4.02359
TRINITY_DN28150_c0_g1_i5	pathogenesis-related protein 1C	2.67508
TRINITY_DN28313_c0_g1_i1	L-type lectin-domain containing receptor kinase IX.1-like	4.45164
TRINITY_DN28313_c0_g2_i1	L-type lectin-domain containing receptor kinase IX.1-like	4.46408
TRINITY_DN29628_c0_g1_i4	reticulon-like protein B2	1.83193
TRINITY_DN29711_c0_g1_i2	3-oxo-5-alpha-steroid 4-dehydrogenase 1	1.86826
TRINITY_DN30479_c0_g1_i1	lysM domain-containing GPI-anchored protein 1-like	1.85609
TRINITY_DN30857_c0_g1_i2	alcohol dehydrogenase class-3	1.92709
TRINITY_DN31533_c0_g1_i2	transcription factor KUA1-like	1.22872
TRINITY_DN31610_c0_g1_i1	glyceraldehyde-3-phosphate dehydrogenase	1.15816
TRINITY_DN32267_c0_g1_i1	terpene synthase 4	4.23653
TRINITY_DN32461_c0_g2_i1	thaumatin-like protein	2.53743
TRINITY_DN32461_c0_g2_i7	thaumatin-like protein	1.88875
TRINITY_DN32504_c1_g2_i4	alpha-1,4-glucan-protein synthase [UDP-forming] 2	1.35258
TRINITY_DN32613_c1_g1_i1	probable inorganic phosphate transporter 1-4	1.22396
TRINITY_DN32613_c1_g1_i2	probable inorganic phosphate transporter 1-4	1.64721
TRINITY_DN32995_c0_g4_i1	chalcone synthase 17-like	2.54209
TRINITY_DN33561_c1_g1_i2	protein DMR6-LIKE OXYGENASE 2-like	5.87961
TRINITY_DN33561_c1_g1_i3	protein DMR6-LIKE OXYGENASE 2-like	4.77262
TRINITY_DN34122_c0_g1_i1	chalcone synthase	1.79315
TRINITY_DN34122_c0_g1_i2	piperidyl ketide synthase 2	2.02996
TRINITY_DN34373_c0_g2_i1	AP2/ERF domain	2.61121
TRINITY_DN35142_c0_g4_i2	zinc transporter 11	2.18527
TRINITY_DN35185_c0_g2_i2	2-oxoacid-dependent dioxygenase	2.30801
TRINITY_DN35266_c2_g1_i7	hypothetical protein	1.22442
TRINITY_DN35482_c4_g3_i1	FCS-Like Zinc finger 2-like	1.77941
TRINITY_DN35701_c0_g4_i3	lectin 2a	2.14103
TRINITY_DN35964_c0_g2_i5	alpha-protein kinase vwkA-like	3.60833
TRINITY_DN36307_c0_g1_i1	NPF family transporter	1.41124
TRINITY_DN36322_c0_g2_i1	probable LRR receptor-like serine/threonine-protein kinase At3g47570	2.2716
TRINITY_DN36418_c0_g1_i12	Lysine histidine transporter 1	2.52002
TRINITY_DN36418_c0_g1_i2	lysine histidine transporter 1-like	1.97683
TRINITY_DN36418_c0_g1_i4	Lysine histidine transporter 1	2.93425
TRINITY_DN36418_c0_g1_i5	lysine histidine transporter 1-like isoform X1	1.64836
TRINITY_DN36418_c0_g1_i7	lysine histidine transporter 1-like	1.67379
TRINITY_DN36913_c2_g3_i6	hypothetical protein	1.52221
TRINITY_DN37152_c0_g4_i2	ribosomal protein S13	1.88146
TRINITY_DN37152_c0_g5_i1	ribosomal protein S11	1.4214
TRINITY_DN37291_c1_g1_i1	loganic acid O-methyltransferase-like	3.64077
TRINITY_DN37317_c0_g3_i2	probable WRKY transcription factor 12	2.74772
TRINITY_DN37317_c0_g3_i3	probable WRKY transcription factor 12	2.22893
TRINITY_DN37688_c0_g3_i1	heteroglycan glucosidase 1	1.34528
TRINITY_DN37748_c0_g1_i11	protein NUCLEAR FUSION DEFECTIVE 4-like	1.42127
TRINITY_DN37748_c0_g1_i4	protein NUCLEAR FUSION DEFECTIVE 4-like	1.1098
TRINITY_DN37777_c2_g1_i1	cytochrome P450 709B2-like	2.22725
TRINITY_DN37777_c2_g2_i1	cytokinin hydroxylase-like	2.12808
TRINITY_DN37777_c2_g2_i3	cytochrome P450 72A15-like	2.164
TRINITY_DN37832_c0_g1_i1	hypothetical protein	1.99277
TRINITY_DN37832_c0_g1_i2	hypothetical protein	1.76066
TRINITY_DN37859_c0_g2_i4	UDP-glycosyltransferase 83A1-like	1.25287
TRINITY_DN37987_c0_g7_i1	hypothetical protein	6.08278
TRINITY_DN38031_c2_g1_i2	Proton-dependent oligopeptide transporter family	1.13034
TRINITY_DN38039_c0_g3_i2	ABC transporter G family member 39 isoform X1	3.67362
TRINITY_DN38085_c1_g1_i1	hypothetical protein KC19_5G153200	2.20552
TRINITY_DN38085_c1_g1_i2	disease resistance protein TAO1-like	1.9831
TRINITY_DN38085_c1_g1_i4	hypothetical protein KC19_2G279700	2.52401
TRINITY_DN38158_c0_g1_i2	uncharacterized protein LOC9661319	6.62218

## Sheet: Table S2
Table S2. The gene ontology (GO) classification of up-regulated and down-regulated DEGs.
Blue and red colors indicate down-regulated and up-regulated transcription factor genes, respectively.
	Tags	SeqName	Description	Length	#Hits	e-Value	sim mean	#GO	GO IDs	GO Names	Enzyme Codes	Enzyme Names	InterPro IDs	InterPro GO IDs	InterPro GO Names
TRUE	[INTERPRO, BLASTED, MAPPED, GO-SLIM]	TRINITY_DN11804_c0_g1_i1	putative phospholipase A1-IIgamma-like	211	20	1.51668e-20	73.75	1	F:GO:0000166	F:nucleotide binding			no IPS match	no IPS match	no IPS match
TRUE	[INTERPRO, BLASTED]	TRINITY_DN18851_c0_g1_i1	C2 domain-containing protein	215	20	7.13997e-32	75.6						no IPS match	no IPS match	no IPS match
TRUE	[INTERPRO, BLASTED, ANNOTATED]	TRINITY_DN22406_c0_g1_i1	hypothetical protein GYH30_040137, partial	424	20	6.57434e-44	73.37						no IPS match	no IPS match	no IPS match
TRUE	[INTERPRO, BLASTED]	TRINITY_DN22530_c0_g1_i1_ORF	DUF239 domain-containing protein/DUF4409 domain-containing protein	465	20	5.42458e-107	62.27						IPR025521 (PFAM); IPR004314 (PFAM); G3DSA:3.90.1320.10 (GENE3D); PTHR31589 (PANTHER); PTHR31589:SF98 (PANTHER)	no GO terms	no GO terms
TRUE	[INTERPRO, BLASTED, ANNOTATED]	TRINITY_DN22788_c0_g1_i1_ORF	ribosomal protein L21	121	20	5.27115e-69	91.85	4	P:GO:0006412; F:GO:0003723; F:GO:0003735; C:GO:0005840	P:translation; F:RNA binding; F:structural constituent of ribosome; C:ribosome			IPR001787 (TIGRFAM); IPR028909 (PFAM); IPR028909 (PANTHER); IPR001787 (HAMAP); IPR036164 (SUPERFAMILY)	P:GO:0006412; F:GO:0003723; F:GO:0003735; C:GO:0005840	P:translation; F:RNA binding; F:structural constituent of ribosome; C:ribosome
TRUE	[INTERPRO, BLASTED, ANNOTATED]	TRINITY_DN24938_c0_g1_i3	Hydrophobic protein RCI2A	391	20	5.79786e-19	88.52						mobidb-lite (MOBIDB_LITE)	no GO terms	no GO terms
TRUE	[INTERPRO, BLASTED]	TRINITY_DN25566_c0_g1_i1	salt stress-induced hydrophobic peptide ESI3	428	20	1.27954e-12	96.29						no IPS match	no IPS match	no IPS match
TRUE	[INTERPRO, NO-BLAST, ANNOTATED]	TRINITY_DN25632_c0_g1_i2	---NA---	528				1	F:GO:0008061	F:chitin binding			IPR036861 (G3DSA:3.30.60.GENE3D); IPR001002 (PROSITE_PROFILES); SignalP-TM (SIGNALP_EUK); IPR036861 (SUPERFAMILY); TMhelix (TMHMM)	F:GO:0008061	F:chitin binding
TRUE	[INTERPRO, BLASTED, MAPPED, GO-SLIM]	TRINITY_DN25645_c0_g1_i1_ORF	membrane protein PM19L	186	20	3.80206e-57	64.89	2	C:GO:0016020; C:GO:0016021	C:membrane; C:integral component of membrane			IPR008390 (PFAM); PTHR33294:SF5 (PANTHER); IPR008390 (PANTHER); TMhelix (TMHMM); TMhelix (TMHMM); TMhelix (TMHMM); TMhelix (TMHMM); TMhelix (TMHMM)	no GO terms	no GO terms
TRUE	[INTERPRO, BLASTED, MAPPED, GO-SLIM]	TRINITY_DN25944_c0_g1_i4_ORF	MFT-like protein	132	20	1.19735e-72	76.76						IPR008914 (PFAM); IPR036610 (G3DSA:3.90.280.GENE3D); PTHR11362:SF42 (PANTHER); IPR035810 (PANTHER); IPR035810 (CDD); IPR036610 (SUPERFAMILY)	no GO terms	no GO terms
TRUE	[INTERPRO, BLASTED, ANNOTATED]	TRINITY_DN26560_c0_g1_i1_ORF	hypothetical protein	225	20	4.99794e-101	67.4						PTHR34989 (PANTHER); TMhelix (TMHMM); TMhelix (TMHMM); TMhelix (TMHMM); TMhelix (TMHMM); TMhelix (TMHMM); TMhelix (TMHMM)	no GO terms	no GO terms
TRUE	[INTERPRO, BLASTED, MAPPED, GO-SLIM]	TRINITY_DN26824_c0_g1_i2_ORF	PR-4 protein	144	20	1.32654e-49	72.79	3	P:GO:0042742; P:GO:0050832; F:GO:0004540	P:defense response to bacterium; P:defense response to fungus; F:ribonuclease activity			IPR001153 (PRINTS); IPR036908 (G3DSA:2.40.40.GENE3D); IPR001153 (PFAM); IPR044301 (PANTHER); IPR001153 (PROSITE_PROFILES); SignalP-TM (SIGNALP_GRAM_POSITIVE); SignalP-noTM (SIGNALP_EUK); SignalP-noTM (SIGNALP_GRAM_NEGATIVE); IPR036908 (SUPERFAMILY); TMhelix (TMHMM)	P:GO:0006952; P:GO:0042742; P:GO:0050832; F:GO:0004540	P:defense response; P:defense response to bacterium; P:defense response to fungus; F:ribonuclease activity
TRUE	[INTERPRO, BLASTED, MAPPED, ANNOTATED]	TRINITY_DN27056_c0_g1_i1_ORF	low molecular mass early light-inducible protein HV90, chloroplastic-like	217	20	1.21495e-108	77.59	2	C:GO:0009536; C:GO:0009579	C:plastid; C:thylakoid			IPR022796 (PFAM); mobidb-lite (MOBIDB_LITE); PTHR14154:SF73 (PANTHER); PTHR14154 (PANTHER); SSF103511 (SUPERFAMILY); TMhelix (TMHMM); TMhelix (TMHMM)	no GO terms	no GO terms
TRUE	[INTERPRO, BLASTED, MAPPED, GO-SLIM]	TRINITY_DN27056_c0_g1_i4_ORF	low molecular mass early light-inducible protein HV90, chloroplastic-like	217	20	7.55628e-109	78.12						mobidb-lite (MOBIDB_LITE)	no GO terms	no GO terms
TRUE	[INTERPRO, BLASTED, ANNOTATED]	TRINITY_DN27427_c0_g2_i1_ORF	hypothetical protein KP509_35G031100	217	20	2.64613e-71	54.54						SignalP-TM (SIGNALP_GRAM_POSITIVE); TMhelix (TMHMM); TMhelix (TMHMM); TMhelix (TMHMM); TMhelix (TMHMM); TMhelix (TMHMM); TMhelix (TMHMM)	no GO terms	no GO terms
TRUE	[INTERPRO, BLASTED]	TRINITY_DN28188_c0_g1_i7_ORF	membrane protein PM19L	168	20	4.90954e-34	76.59						IPR008390 (PFAM); IPR008390 (PANTHER); PTHR33294:SF5 (PANTHER); TMhelix (TMHMM); TMhelix (TMHMM); TMhelix (TMHMM); TMhelix (TMHMM)	no GO terms	no GO terms
TRUE	[INTERPRO, BLASTED]	TRINITY_DN28339_c0_g1_i2_ORF	protein MOTHER of FT and TFL1-like	195	20	1.38755e-98	63.78						IPR036610 (G3DSA:3.90.280.GENE3D); IPR008914 (PFAM); IPR035810 (PANTHER); IPR035810 (CDD); IPR036610 (SUPERFAMILY)	no GO terms	no GO terms
TRUE	[INTERPRO, BLASTED]	TRINITY_DN28449_c0_g2_i1_ORF	late embryogenesis abundant protein D-34	288	20	3.8145e-131	62.97						IPR007011 (PFAM); mobidb-lite (MOBIDB_LITE); PTHR31174:SF7 (PANTHER); IPR042971 (PANTHER)	no GO terms	no GO terms
TRUE	[INTERPRO, BLASTED, ANNOTATED]	TRINITY_DN28449_c0_g2_i3_ORF	late embryogenesis abundant protein D-34	288	20	3.48497e-131	63.33						IPR007011 (PFAM); mobidb-lite (MOBIDB_LITE); PTHR31174:SF7 (PANTHER); IPR042971 (PANTHER)	no GO terms	no GO terms
TRUE	[INTERPRO, BLASTED]	TRINITY_DN28738_c0_g1_i1_ORF	PAR1-like protein	200	20	1.63353e-50	67.17						IPR009489 (PFAM); mobidb-lite (MOBIDB_LITE); IPR009489 (PANTHER)	no GO terms	no GO terms
TRUE	[INTERPRO, BLASTED]	TRINITY_DN28738_c0_g1_i3_ORF	PAR1 protein	135	20	5.49673e-32	70.78						no IPS match	no IPS match	no IPS match
TRUE	[INTERPRO, BLASTED, MAPPED, GO-SLIM]	TRINITY_DN29151_c0_g1_i7_ORF	hypothetical protein	147	20	1.07548e-74	69.66						no IPS match	no IPS match	no IPS match
TRUE	[INTERPRO, BLASTED]	TRINITY_DN29230_c1_g2_i2_ORF	tetraspanin-10-like isoform X3	182	20	1.38021e-48	65.93	2	P:GO:0009734; C:GO:0016021	P:auxin-activated signaling pathway; C:integral component of membrane			PR00259 (PRINTS); IPR018499 (PFAM); PTHR32191:SF46 (PANTHER); IPR044991 (PANTHER); TMhelix (TMHMM); TMhelix (TMHMM); TMhelix (TMHMM); TMhelix (TMHMM)	P:GO:0009734; C:GO:0016021	P:auxin-activated signaling pathway; C:integral component of membrane
TRUE	[INTERPRO, BLASTED, ANNOTATED]	TRINITY_DN29628_c0_g1_i1_ORF	reticulon-like protein B10	144	20	3.13357e-36	71.03	2	P:GO:0009617; C:GO:0016020	P:response to bacterium; C:membrane			IPR003388 (PFAM); IPR045064 (PANTHER); PTHR10994:SF153 (PANTHER); TMhelix (TMHMM); TMhelix (TMHMM)	P:GO:0009617	P:response to bacterium
TRUE	[INTERPRO, BLASTED, MAPPED, GO-SLIM]	TRINITY_DN29628_c0_g1_i2_ORF	reticulon-like protein B2	263	20	7.62301e-99	71.18	2	P:GO:0009617; C:GO:0016020	P:response to bacterium; C:membrane			IPR003388 (PFAM); IPR045064 (PANTHER); IPR003388 (PROSITE_PROFILES); TMhelix (TMHMM); TMhelix (TMHMM); TMhelix (TMHMM)	P:GO:0009617	P:response to bacterium
TRUE	[INTERPRO, BLASTED, MAPPED, ANNOTATED]	TRINITY_DN29628_c0_g1_i6_ORF	reticulon-like protein B10	144	20	4.10827e-36	71.03	1	P:GO:0009617	P:response to bacterium			IPR003388 (PFAM); PTHR10994:SF153 (PANTHER); IPR045064 (PANTHER); TMhelix (TMHMM); TMhelix (TMHMM)	P:GO:0009617	P:response to bacterium
TRUE	[INTERPRO, BLASTED, ANNOTATED]	TRINITY_DN30370_c0_g1_i2_ORF	clavaminate synthase-like protein At3g21360	406	20	4.4636e-167	68.15	1	F:GO:0016491	F:oxidoreductase activity			IPR042098 (G3DSA:3.60.130.GENE3D); IPR003819 (PFAM); PTHR10696 (PANTHER); PTHR10696:SF21 (PANTHER); SSF51197 (SUPERFAMILY)	F:GO:0016491	F:oxidoreductase activity
TRUE	[INTERPRO, BLASTED]	TRINITY_DN30596_c0_g2_i6_ORF	hypothetical protein	225	20	1.45501e-89	82.86						IPR000644 (SMART); IPR046342 (G3DSA:3.10.580.GENE3D); IPR046342 (G3DSA:3.10.580.GENE3D); IPR000644 (PFAM); PTHR43080 (PANTHER); PTHR43080:SF21 (PANTHER); IPR000644 (PROSITE_PROFILES); cd02205 (CDD); SignalP-TM (SIGNALP_GRAM_POSITIVE); SignalP-noTM (SIGNALP_GRAM_NEGATIVE); IPR046342 (SUPERFAMILY)	no GO terms	no GO terms
TRUE	[INTERPRO, BLASTED, ANNOTATED]	TRINITY_DN31316_c0_g1_i2_ORF	prostamide/prostaglandin F synthase-like	151	20	3.56144e-114	68.82						G3DSA:3.40.30.10 (GENE3D); IPR032801 (PFAM); PTHR28630:SF1 (PANTHER); IPR032801 (PANTHER)	no GO terms	no GO terms
TRUE	[INTERPRO, BLASTED]	TRINITY_DN31316_c0_g1_i6_ORF	prostamide/prostaglandin F synthase-like	204	20	9.33741e-123	79.52						G3DSA:3.40.30.10 (GENE3D); IPR032801 (PFAM); IPR032801 (PANTHER); PTHR28630:SF1 (PANTHER); cd02970 (CDD); IPR036249 (SUPERFAMILY)	no GO terms	no GO terms
TRUE	[INTERPRO, BLASTED]	TRINITY_DN32650_c2_g3_i1_ORF	outer envelope pore protein 16, chloroplastic-like	147	20	1.80167e-69	83.53	1	F:GO:0022857	F:transmembrane transporter activity			PF02466 (PFAM); IPR045238 (PANTHER); PTHR15371:SF1 (PANTHER)	F:GO:0022857	F:transmembrane transporter activity
TRUE	[INTERPRO, BLASTED, ANNOTATED]	TRINITY_DN32650_c2_g3_i3_ORF	outer envelope pore protein 16, chloroplastic-like	161	20	2.35595e-69	83.53	3	P:GO:0003333; F:GO:0015171; C:GO:0031359	P:amino acid transmembrane transport; F:amino acid transmembrane transporter activity; C:integral component of chloroplast outer membrane	EC:7	Translocases	PF02466 (PFAM); IPR045238 (PANTHER); PTHR15371:SF1 (PANTHER)	F:GO:0022857	F:transmembrane transporter activity
TRUE	[INTERPRO, BLASTED]	TRINITY_DN32943_c0_g1_i1_ORF	hypothetical protein	477	20	1.28809e-158	60.32	1	F:GO:0008194	F:UDP-glycosyltransferase activity			G3DSA:3.40.50.2000 (GENE3D); IPR002213 (PFAM); G3DSA:3.40.50.2000 (GENE3D); PTHR48047:SF69 (PANTHER); PTHR48047 (PANTHER); IPR002213 (CDD); SSF53756 (SUPERFAMILY)	F:GO:0008194	F:UDP-glycosyltransferase activity
TRUE	[INTERPRO, BLASTED, MAPPED]	TRINITY_DN33097_c0_g2_i3	branched-chain-amino-acid aminotransferase 3, chloroplastic	485	20	6.13321e-47	86.89	2	P:GO:0009081; F:GO:0004084	P:branched-chain amino acid metabolic process; F:branched-chain-amino-acid transaminase activity			IPR043132 (G3DSA:3.20.10.GENE3D); IPR001544 (PFAM); IPR005786 (PANTHER); PTHR42825:SF18 (PANTHER); IPR036038 (SUPERFAMILY)	P:GO:0009081; F:GO:0003824; F:GO:0004084	P:branched-chain amino acid metabolic process; F:catalytic activity; F:branched-chain-amino-acid transaminase activity
TRUE	[INTERPRO, BLASTED, ANNOTATED]	TRINITY_DN33327_c2_g7_i5	arogenate dehydrogenase 2, chloroplastic-like	1001	20	1.32179e-39	75.74						no IPS match	no IPS match	no IPS match
TRUE	[INTERPRO, BLASTED, MAPPED, GO-SLIM]	TRINITY_DN33386_c0_g3_i1	protein COBRA-like	205	20	3.34539e-16	81.49						no IPS match	no IPS match	no IPS match
TRUE	[INTERPRO, NO-BLAST, ANNOTATED]	TRINITY_DN34170_c3_g3_i1_ORF	hypothetical protein	116	20	1.67351e-68	74.12						no IPS match	no IPS match	no IPS match
TRUE	[INTERPRO, BLASTED, ANNOTATED]	TRINITY_DN34725_c3_g3_i3_ORF	glutamate decarboxylase	320	20	3.28113e-143	80.71	3	P:GO:0006536; F:GO:0004351; F:GO:0030170	P:glutamate metabolic process; F:glutamate decarboxylase activity; F:pyridoxal phosphate binding			IPR015421 (G3DSA:3.40.640.GENE3D); IPR002129 (PFAM); G3DSA:3.90.1150.160 (GENE3D); PTHR43321:SF28 (PANTHER); IPR010107 (PANTHER); IPR015424 (SUPERFAMILY)	P:GO:0006536; P:GO:0019752; F:GO:0003824; F:GO:0004351; F:GO:0016830; F:GO:0030170	P:glutamate metabolic process; P:carboxylic acid metabolic process; F:catalytic activity; F:glutamate decarboxylase activity; F:carbon-carbon lyase activity; F:pyridoxal phosphate binding
TRUE	[INTERPRO, BLASTED, ANNOTATED]	TRINITY_DN34725_c3_g3_i6_ORF	glutamate decarboxylase	521	20	0	86.23	3	P:GO:0006536; F:GO:0004351; F:GO:0030170	P:glutamate metabolic process; F:glutamate decarboxylase activity; F:pyridoxal phosphate binding			IPR015421 (G3DSA:3.40.640.GENE3D); G3DSA:3.90.1150.160 (GENE3D); IPR002129 (PFAM); G3DSA:4.10.280.50 (GENE3D); IPR010107 (TIGRFAM); PTHR43321:SF15 (PANTHER); IPR010107 (PANTHER); cd06450 (CDD); IPR015424 (SUPERFAMILY)	P:GO:0006536; P:GO:0019752; F:GO:0003824; F:GO:0004351; F:GO:0016830; F:GO:0030170	P:glutamate metabolic process; P:carboxylic acid metabolic process; F:catalytic activity; F:glutamate decarboxylase activity; F:carbon-carbon lyase activity; F:pyridoxal phosphate binding
TRUE	[INTERPRO, BLASTED, MAPPED]	TRINITY_DN34954_c0_g2_i8	feruloyl CoA ortho-hydroxylase F6H1-3-like	661	20	9.25102e-32	69.42	4	P:GO:1901576; F:GO:0016491; F:GO:0016705; F:GO:0046872	P:organic substance biosynthetic process; F:oxidoreductase activity; F:oxidoreductase activity, acting on paired donors, with incorporation or reduction of molecular oxygen; F:metal ion binding			IPR044861 (PFAM); IPR027443 (G3DSA:2.60.120.GENE3D); PTHR10209 (PANTHER); PTHR10209:SF713 (PANTHER); SSF51197 (SUPERFAMILY)	no GO terms	no GO terms
TRUE	[INTERPRO, BLASTED]	TRINITY_DN34985_c0_g1_i1	hypothetical protein IEQ34_025356	259	7	3.88252e-08	86.82						mobidb-lite (MOBIDB_LITE)	no GO terms	no GO terms
TRUE	[INTERPRO, BLASTED, MAPPED, GO-SLIM]	TRINITY_DN34985_c0_g2_i1_ORF		552				5	P:GO:0015986; P:GO:1902600; F:GO:0005524; F:GO:0046933; C:GO:0045261	P:proton motive force-driven ATP synthesis; P:proton transmembrane transport; F:ATP binding; F:proton-transporting ATP synthase activity, rotational mechanism; C:proton-transporting ATP synthase complex, catalytic core F(1)			IPR005294 (TIGRFAM); IPR005294 (PIRSF); IPR000194 (PFAM); IPR000793 (PFAM); IPR027417 (G3DSA:3.40.50.GENE3D); IPR038376 (G3DSA:1.20.150.GENE3D); IPR004100 (PFAM); IPR023366 (G3DSA:2.40.30.GENE3D); PTHR48082:SF6 (PANTHER); PTHR48082 (PANTHER); IPR005294 (HAMAP); IPR000793 (CDD); cd18116 (CDD); IPR033732 (CDD); IPR027417 (SUPERFAMILY); SSF47917 (SUPERFAMILY); IPR036121 (SUPERFAMILY); TMhelix (TMHMM)	P:GO:0015986; P:GO:0046034; P:GO:1902600; F:GO:0005524; F:GO:0032559; F:GO:0046933; C:GO:0045261	P:proton motive force-driven ATP synthesis; P:ATP metabolic process; P:proton transmembrane transport; F:ATP binding; F:adenyl ribonucleotide binding; F:proton-transporting ATP synthase activity, rotational mechanism; C:proton-transporting ATP synthase complex, catalytic core F(1)
TRUE	[INTERPRO, BLASTED]	TRINITY_DN35047_c3_g2_i2_ORF	late embryogenesis abundant protein Lea14-A	126	20	4.79081e-39	85.9						G3DSA:2.60.40.1820 (GENE3D); PTHR31459:SF19 (PANTHER); IPR045043 (PANTHER); SignalP-TM (SIGNALP_GRAM_POSITIVE); SSF117070 (SUPERFAMILY)	no GO terms	no GO terms
TRUE	[INTERPRO, BLASTED]	TRINITY_DN35047_c3_g2_i4_ORF	late embryogenesis abundant protein Lea14-A	182	20	1.03268e-93	81.65	1	P:GO:0009269	P:response to desiccation			IPR013990 (SMART); G3DSA:2.60.40.1820 (GENE3D); IPR004864 (PFAM); IPR045043 (PANTHER); PTHR31459:SF19 (PANTHER); SignalP-TM (SIGNALP_GRAM_POSITIVE); SSF117070 (SUPERFAMILY)	P:GO:0009269	P:response to desiccation
TRUE	[INTERPRO, BLASTED, MAPPED, GO-SLIM]	TRINITY_DN35058_c2_g1_i1_ORF	polyphenol oxidase, chloroplastic-like	635	20	0	68.43	2	P:GO:0046148; F:GO:0004097	P:pigment biosynthetic process; F:catechol oxidase activity	EC:1	Oxidoreductases	IPR002227 (PRINTS); IPR022739 (PFAM); IPR022740 (PFAM); IPR008922 (G3DSA:1.10.1280.GENE3D); IPR016213 (PIRSF); IPR002227 (PFAM); PTHR11474 (PANTHER); PTHR11474:SF115 (PANTHER); IPR008922 (SUPERFAMILY)	P:GO:0046148; F:GO:0004097; F:GO:0016491	P:pigment biosynthetic process; F:catechol oxidase activity; F:oxidoreductase activity
TRUE	[INTERPRO, BLASTED, MAPPED, GO-SLIM]	TRINITY_DN35272_c1_g2_i1_ORF	hypothetical protein KP509_29G061200	190	20	1.30252e-125	68.22						IPR000008 (SMART); IPR035892 (G3DSA:2.60.40.GENE3D); IPR000008 (PFAM); PTHR46502:SF2 (PANTHER); PTHR46502 (PANTHER); IPR000008 (PROSITE_PROFILES); IPR035892 (SUPERFAMILY)	no GO terms	no GO terms
TRUE	[INTERPRO, BLASTED, MAPPED]	TRINITY_DN35540_c0_g1_i2_ORF	oleosin 16 kDa	151	20	4.3547e-39	74	2	C:GO:0012511; C:GO:0016021	C:monolayer-surrounded lipid storage body; C:integral component of membrane			IPR000136 (PFAM); IPR000136 (PANTHER); PTHR33203:SF4 (PANTHER); TMhelix (TMHMM); TMhelix (TMHMM)	C:GO:0012511; C:GO:0016021	C:monolayer-surrounded lipid storage body; C:integral component of membrane
TRUE	[INTERPRO, BLASTED]	TRINITY_DN35701_c0_g4_i6	lectin 2a	301	20	6.659e-27	77.29						no IPS match	no IPS match	no IPS match
TRUE	[INTERPRO, BLASTED, ANNOTATED]	TRINITY_DN35701_c0_g4_i7	lectin 2a	589	20	5.25586e-08	64.01						no IPS match	no IPS match	no IPS match
TRUE	[INTERPRO, BLASTED]	TRINITY_DN35952_c0_g3_i1_ORF	glucose-1-phosphate adenylyltransferase large subunit 1 isoform X2	583	20	0	88.31	2	P:GO:0005978; F:GO:0008878	P:glycogen biosynthetic process; F:glucose-1-phosphate adenylyltransferase activity			G3DSA:2.160.10.10 (GENE3D); IPR029044 (G3DSA:3.90.550.GENE3D); IPR005835 (PFAM); IPR011831 (TIGRFAM); IPR011831 (PANTHER); PTHR43523:SF15 (PANTHER); cd02508 (CDD); cd04651 (CDD); IPR029044 (SUPERFAMILY); IPR011004 (SUPERFAMILY)	P:GO:0005978; P:GO:0009058; F:GO:0008878; F:GO:0016779	P:glycogen biosynthetic process; P:biosynthetic process; F:glucose-1-phosphate adenylyltransferase activity; F:nucleotidyltransferase activity
TRUE	[INTERPRO, BLASTED, MAPPED, GO-SLIM]	TRINITY_DN36394_c0_g1_i8_ORF	DAHP synthetase, class II	587	20	0	92.18	3	P:GO:0006520; F:GO:0016740; C:GO:0009536	P:cellular amino acid metabolic process; F:transferase activity; C:plastid	EC:2.5.1.54	3-deoxy-7-phosphoheptulonate synthase	IPR002480 (PFAM); IPR013785 (G3DSA:3.20.20.GENE3D); IPR002480 (TIGRFAM); IPR002480 (PANTHER); PTHR21337:SF28 (PANTHER); SSF51569 (SUPERFAMILY)	P:GO:0009073; F:GO:0003849	P:aromatic amino acid family biosynthetic process; F:3-deoxy-7-phosphoheptulonate synthase activity
TRUE	[INTERPRO, BLASTED, MAPPED, ANNOTATED]	TRINITY_DN36639_c1_g2_i10_ORF	protein STAY-GREEN, chloroplastic	303	20	6.60807e-128	84.11						IPR024438 (PFAM); mobidb-lite (MOBIDB_LITE); PTHR31750:SF21 (PANTHER); PTHR31750 (PANTHER)	no GO terms	no GO terms
TRUE	[INTERPRO, BLASTED, MAPPED, GO-SLIM]	TRINITY_DN36639_c1_g2_i14_ORF	protein STAY-GREEN, chloroplastic	335	20	7.04164e-165	76.83						IPR024438 (PFAM); PTHR31750:SF21 (PANTHER); PTHR31750 (PANTHER)	no GO terms	no GO terms
TRUE	[INTERPRO, BLASTED, ANNOTATED]	TRINITY_DN37152_c0_g1_i1	ribosomal protein L6	212	20	8.35744e-25	86.63	4	P:GO:0006412; F:GO:0003735; F:GO:0019843; C:GO:0005840	P:translation; F:structural constituent of ribosome; F:rRNA binding; C:ribosome			IPR036789 (G3DSA:3.90.930.GENE3D); IPR000702 (PANTHER); PTHR11655:SF17 (PANTHER); IPR036789 (SUPERFAMILY)	P:GO:0006412; F:GO:0003735; F:GO:0019843; C:GO:0005840	P:translation; F:structural constituent of ribosome; F:rRNA binding; C:ribosome
TRUE	[INTERPRO, BLASTED]	TRINITY_DN37152_c0_g4_i1	ribosomal protein L6	269	20	6.58056e-33	92.06	4	P:GO:0006412; F:GO:0003735; F:GO:0019843; C:GO:0005840	P:translation; F:structural constituent of ribosome; F:rRNA binding; C:ribosome			IPR036789 (G3DSA:3.90.930.GENE3D); IPR000702 (PANTHER); PTHR11655:SF17 (PANTHER); IPR036789 (SUPERFAMILY)	P:GO:0006412; F:GO:0003735; F:GO:0019843; C:GO:0005840	P:translation; F:structural constituent of ribosome; F:rRNA binding; C:ribosome
TRUE	[INTERPRO, BLASTED]	TRINITY_DN37619_c2_g1_i1_ORF	Transmembrane protein	677	20	0	61.62						IPR025423 (PFAM); G3DSA:1.20.120.20 (GENE3D); PTHR47652 (PANTHER); SignalP-noTM (SIGNALP_EUK); SignalP-TM (SIGNALP_GRAM_POSITIVE); TMhelix (TMHMM); TMhelix (TMHMM); TMhelix (TMHMM); TMhelix (TMHMM)	no GO terms	no GO terms
TRUE	[INTERPRO, BLASTED]	TRINITY_DN37836_c0_g2_i1_ORF	non-specific lipid-transfer protein 1-like	119	20	2.28564e-23	66.3	2	P:GO:0006869; F:GO:0008289	P:lipid transport; F:lipid binding			IPR000528 (PRINTS); IPR016140 (SMART); IPR016140 (PFAM); IPR036312 (G3DSA:1.10.110.GENE3D); IPR000528 (PANTHER); PTHR33076:SF129 (PANTHER); PS51257 (PROSITE_PROFILES); cd01960 (CDD); SignalP-noTM (SIGNALP_EUK); SignalP-noTM (SIGNALP_GRAM_NEGATIVE); SignalP-TM (SIGNALP_GRAM_POSITIVE); IPR036312 (SUPERFAMILY); TMhelix (TMHMM)	P:GO:0006869; F:GO:0008289	P:lipid transport; F:lipid binding
TRUE	[INTERPRO, BLASTED, ANNOTATED]	TRINITY_DN37836_c0_g2_i3_ORF	non-specific lipid-transfer protein 1-like	119	20	8.96413e-25	68.01	2	P:GO:0006869; F:GO:0008289	P:lipid transport; F:lipid binding			IPR000528 (PRINTS); IPR016140 (SMART); IPR016140 (PFAM); IPR036312 (G3DSA:1.10.110.GENE3D); PTHR33076:SF129 (PANTHER); IPR000528 (PANTHER); PS51257 (PROSITE_PROFILES); cd01960 (CDD); SignalP-noTM (SIGNALP_EUK); SignalP-TM (SIGNALP_GRAM_POSITIVE); SignalP-noTM (SIGNALP_GRAM_NEGATIVE); IPR036312 (SUPERFAMILY); TMhelix (TMHMM)	P:GO:0006869; F:GO:0008289	P:lipid transport; F:lipid binding
TRUE	[INTERPRO, BLASTED]	TRINITY_DN38192_c16_g1_i1	RRNA intron-encoded homing endonuclease	218	20	1.79598e-18	80.57						no IPS match	no IPS match	no IPS match
TRUE	[INTERPRO, BLASTED]	TRINITY_DN6488_c0_g1_i1_ORF	hypothetical protein KP509_03G057200	111	4	1.76558e-20	70.25						SignalP-TM (SIGNALP_GRAM_POSITIVE)	no GO terms	no GO terms
TRUE	[INTERPRO, BLASTED, ANNOTATED]	TRINITY_DN21696_c0_g1_i1	cytochrome P450 83B1	315	20	1.51508e-43	79.81	4	F:GO:0004497; F:GO:0005506; F:GO:0016705; F:GO:0020037	F:monooxygenase activity; F:iron ion binding; F:oxidoreductase activity, acting on paired donors, with incorporation or reduction of molecular oxygen; F:heme binding			IPR002401 (PRINTS); IPR001128 (PFAM); IPR036396 (G3DSA:1.10.630.GENE3D); PTHR47950 (PANTHER); IPR036396 (SUPERFAMILY)	F:GO:0004497; F:GO:0005506; F:GO:0016705; F:GO:0020037	F:monooxygenase activity; F:iron ion binding; F:oxidoreductase activity, acting on paired donors, with incorporation or reduction of molecular oxygen; F:heme binding
TRUE	[INTERPRO, BLASTED]	TRINITY_DN25590_c0_g1_i1	MADS-box protein	207	20	9.03943e-30	88.7						no IPS match	no IPS match	no IPS match
TRUE	[INTERPRO, BLASTED, MAPPED, GO-SLIM]	TRINITY_DN26323_c0_g1_i2_ORF	Dirigent protein 23	181	20	1.03549e-71	62.69	1	C:GO:0005576	C:extracellular region			IPR004265 (PFAM); IPR044859 (G3DSA:2.40.480.GENE3D); IPR004265 (PANTHER); SignalP-noTM (SIGNALP_EUK); SignalP-TM (SIGNALP_GRAM_POSITIVE); SignalP-noTM (SIGNALP_GRAM_NEGATIVE)	no GO terms	no GO terms
TRUE	[INTERPRO, BLASTED, ANNOTATED]	TRINITY_DN27159_c0_g1_i1_ORF	hypothetical protein	431	20	1.04321e-141	66.41	4	F:GO:0004497; F:GO:0005506; F:GO:0016705; F:GO:0020037	F:monooxygenase activity; F:iron ion binding; F:oxidoreductase activity, acting on paired donors, with incorporation or reduction of molecular oxygen; F:heme binding			IPR001128 (PRINTS); IPR002401 (PRINTS); IPR001128 (PFAM); IPR036396 (G3DSA:1.10.630.GENE3D); PTHR47956 (PANTHER); IPR036396 (SUPERFAMILY); TMhelix (TMHMM)	F:GO:0004497; F:GO:0005506; F:GO:0016705; F:GO:0020037	F:monooxygenase activity; F:iron ion binding; F:oxidoreductase activity, acting on paired donors, with incorporation or reduction of molecular oxygen; F:heme binding
TRUE	[INTERPRO, BLASTED]	TRINITY_DN28150_c0_g1_i4_ORF	pathogenesis-related protein 1C	165	20	1.48812e-51	78.86						IPR001283 (PRINTS); IPR014044 (SMART); IPR035940 (G3DSA:3.40.33.GENE3D); IPR014044 (PFAM); IPR001283 (PANTHER); PTHR10334:SF488 (PANTHER); cd05381 (CDD); SignalP-TM (SIGNALP_GRAM_POSITIVE); SignalP-noTM (SIGNALP_GRAM_NEGATIVE); SignalP-noTM (SIGNALP_EUK); IPR035940 (SUPERFAMILY); TMhelix (TMHMM)	no GO terms	no GO terms
TRUE	[INTERPRO, BLASTED]	TRINITY_DN28150_c0_g1_i5_ORF	pathogenesis-related protein 1C	165	20	1.6663e-58	77.22						IPR001283 (PRINTS); IPR014044 (SMART); IPR035940 (G3DSA:3.40.33.GENE3D); IPR014044 (PFAM); PTHR10334:SF488 (PANTHER); IPR001283 (PANTHER); cd05381 (CDD); SignalP-noTM (SIGNALP_EUK); SignalP-TM (SIGNALP_GRAM_POSITIVE); SignalP-noTM (SIGNALP_GRAM_NEGATIVE); IPR035940 (SUPERFAMILY); TMhelix (TMHMM)	no GO terms	no GO terms
TRUE	[INTERPRO, BLASTED, ANNOTATED]	TRINITY_DN28313_c0_g1_i1_ORF	L-type lectin-domain containing receptor kinase IX.1-like	463	20	7.24459e-27	46.58	4	P:GO:0006468; F:GO:0004672; F:GO:0005524; F:GO:0030246	P:protein phosphorylation; F:protein kinase activity; F:ATP binding; F:carbohydrate binding			IPR001245 (PFAM); G3DSA:3.30.200.20 (GENE3D); IPR001220 (PFAM); G3DSA:2.60.120.200 (GENE3D); PTHR27007 (PANTHER); PTHR27007:SF208 (PANTHER); IPR000719 (PROSITE_PROFILES); SignalP-TM (SIGNALP_GRAM_POSITIVE); SignalP-noTM (SIGNALP_EUK); IPR013320 (SUPERFAMILY); IPR011009 (SUPERFAMILY); TMhelix (TMHMM)	P:GO:0006468; F:GO:0004672; F:GO:0005524; F:GO:0030246	P:protein phosphorylation; F:protein kinase activity; F:ATP binding; F:carbohydrate binding
TRUE	[INTERPRO, BLASTED, ANNOTATED]	TRINITY_DN28313_c0_g2_i1_ORF	L-type lectin-domain containing receptor kinase IX.1-like	701	20	5.17943e-70	48.76	4	P:GO:0006468; F:GO:0004672; F:GO:0005524; F:GO:0030246	P:protein phosphorylation; F:protein kinase activity; F:ATP binding; F:carbohydrate binding			IPR000719 (SMART); IPR001220 (PFAM); G3DSA:3.30.200.20 (GENE3D); IPR000719 (PFAM); G3DSA:1.10.510.10 (GENE3D); G3DSA:2.60.120.200 (GENE3D); PTHR27007 (PANTHER); PTHR27007:SF291 (PANTHER); IPR000719 (PROSITE_PROFILES); SignalP-noTM (SIGNALP_EUK); SignalP-TM (SIGNALP_GRAM_POSITIVE); IPR011009 (SUPERFAMILY); IPR013320 (SUPERFAMILY); TMhelix (TMHMM); TMhelix (TMHMM)	P:GO:0006468; F:GO:0004672; F:GO:0005524; F:GO:0030246	P:protein phosphorylation; F:protein kinase activity; F:ATP binding; F:carbohydrate binding
TRUE	[INTERPRO, BLASTED, MAPPED, GO-SLIM]	TRINITY_DN29628_c0_g1_i4_ORF	reticulon-like protein B2	263	20	7.62301e-99	71.18	2	P:GO:0009617; C:GO:0016020	P:response to bacterium; C:membrane			IPR003388 (PFAM); IPR045064 (PANTHER); IPR003388 (PROSITE_PROFILES); TMhelix (TMHMM); TMhelix (TMHMM); TMhelix (TMHMM)	P:GO:0009617	P:response to bacterium
TRUE	[INTERPRO, BLASTED]	TRINITY_DN29711_c0_g1_i2_ORF	3-oxo-5-alpha-steroid 4-dehydrogenase 1	178	20	5.99549e-117	84.15	2	P:GO:0006629; F:GO:0016491	P:lipid metabolic process; F:oxidoreductase activity	EC:1.3	Acting on the CH-CH group of donors	G3DSA:1.20.120.1630 (GENE3D); IPR010721 (PFAM); IPR010721 (PANTHER); PTHR32251:SF15 (PANTHER); IPR001104 (PROSITE_PROFILES); TMhelix (TMHMM); TMhelix (TMHMM); TMhelix (TMHMM)	P:GO:0006629; F:GO:0016627	P:lipid metabolic process; F:oxidoreductase activity, acting on the CH-CH group of donors
TRUE	[INTERPRO, BLASTED, MAPPED]	TRINITY_DN30479_c0_g1_i1_ORF	lysM domain-containing GPI-anchored protein 1-like	410	20	1.70791e-121	59.57	2	C:GO:0016020; C:GO:0016021	C:membrane; C:integral component of membrane			IPR018392 (SMART); IPR018392 (PFAM); IPR036779 (G3DSA:3.10.350.GENE3D); IPR036779 (G3DSA:3.10.350.GENE3D); mobidb-lite (MOBIDB_LITE); mobidb-lite (MOBIDB_LITE); PTHR33734 (PANTHER); PTHR33734:SF13 (PANTHER); IPR018392 (PROSITE_PROFILES); IPR018392 (PROSITE_PROFILES); IPR018392 (CDD); IPR018392 (CDD); SignalP-TM (SIGNALP_GRAM_NEGATIVE); SignalP-noTM (SIGNALP_EUK); SignalP-TM (SIGNALP_GRAM_POSITIVE…	no GO terms	no GO terms
TRUE	[INTERPRO, BLASTED]	TRINITY_DN30857_c0_g1_i2_ORF	alcohol dehydrogenase class-3	407	20	0	73.84						G3DSA:3.90.180.10 (GENE3D); IPR013149 (PFAM); G3DSA:3.40.50.720 (GENE3D); IPR013154 (PFAM); PTHR43880 (PANTHER); IPR011032 (SUPERFAMILY); IPR011032 (SUPERFAMILY); IPR036291 (SUPERFAMILY)	no GO terms	no GO terms
TRUE	[INTERPRO, BLASTED, MAPPED, GO-SLIM]	TRINITY_DN31533_c0_g1_i2_ORF	transcription factor KUA1-like	373	20	8.95231e-78	80.02	1	F:GO:0003677	F:DNA binding			IPR001005 (SMART); IPR017930 (PFAM); G3DSA:1.10.10.60 (GENE3D); IPR006447 (TIGRFAM); mobidb-lite (MOBIDB_LITE); mobidb-lite (MOBIDB_LITE); PTHR44191 (PANTHER); PTHR44191:SF26 (PANTHER); IPR017930 (PROSITE_PROFILES); IPR001005 (PROSITE_PROFILES); IPR001005 (CDD); SignalP-noTM (SIGNALP_EUK); IPR009057 (SUPERFAMILY)	F:GO:0003677	F:DNA binding
TRUE	[INTERPRO, BLASTED, MAPPED, GO-SLIM]	TRINITY_DN31610_c0_g1_i1_ORF	glyceraldehyde-3-phosphate dehydrogenase	416	20	0	87.6	3	P:GO:0005975; F:GO:0016491; C:GO:0009536	P:carbohydrate metabolic process; F:oxidoreductase activity; C:plastid	EC:1.2.1	Acting on the aldehyde or oxo group of donors	IPR020831 (PRINTS); IPR020828 (SMART); G3DSA:3.40.50.720 (GENE3D); G3DSA:3.30.360.10 (GENE3D); IPR020828 (PFAM); IPR006424 (TIGRFAM); IPR020829 (PFAM); PTHR10836:SF76 (PANTHER); IPR020831 (PANTHER); SignalP-noTM (SIGNALP_EUK); SignalP-TM (SIGNALP_GRAM_POSITIVE); SignalP-noTM (SIGNALP_GRAM_NEGATIVE); IPR036291 (SUPERFAMILY); SSF55347 (SUPERFAMILY)	P:GO:0006006; F:GO:0016620; F:GO:0050661; F:GO:0051287	P:glucose metabolic process; F:oxidoreductase activity, acting on the aldehyde or oxo group of donors, NAD or NADP as acceptor; F:NADP binding; F:NAD binding
TRUE	[INTERPRO, BLASTED]	TRINITY_DN32267_c0_g1_i1_ORF	terpene synthase 4	412	20	1.50199e-25	45.26						IPR008949 (G3DSA:1.10.600.GENE3D); PF19086 (PFAM); IPR034686 (SFLD); SFLDS00005 (SFLD); IPR008949 (SUPERFAMILY)	no GO terms	no GO terms
TRUE	[INTERPRO, BLASTED]	TRINITY_DN32461_c0_g2_i1_ORF	thaumatin-like protein	177	20	5.3915e-48	64.06						IPR001938 (PRINTS); IPR001938 (SMART); IPR037176 (G3DSA:2.60.110.GENE3D); IPR001938 (PIRSF); IPR001938 (PFAM); IPR001938 (PANTHER); IPR001938 (PROSITE_PROFILES); SignalP-noTM (SIGNALP_EUK); SignalP-TM (SIGNALP_GRAM_POSITIVE); IPR037176 (SUPERFAMILY)	no GO terms	no GO terms
TRUE	[INTERPRO, BLASTED]	TRINITY_DN32461_c0_g2_i7_ORF	thaumatin-like protein	179	20	6.41005e-45	64.75						IPR001938 (PRINTS); IPR001938 (SMART); IPR037176 (G3DSA:2.60.110.GENE3D); IPR001938 (PIRSF); IPR001938 (PFAM); IPR001938 (PANTHER); IPR001938 (PROSITE_PROFILES); SignalP-noTM (SIGNALP_EUK); SignalP-TM (SIGNALP_GRAM_POSITIVE); IPR037176 (SUPERFAMILY)	no GO terms	no GO terms
TRUE	[INTERPRO, BLASTED, MAPPED, GO-SLIM]	TRINITY_DN32504_c1_g2_i4_ORF	probable UDP-arabinopyranose mutase 2	340	20	0	95.84	6	P:GO:0009832; P:GO:0033356; P:GO:0071555; F:GO:0052691; C:GO:0005794; C:GO:0005829	P:plant-type cell wall biogenesis; P:UDP-L-arabinose metabolic process; P:cell wall organization; F:UDP-arabinopyranose mutase activity; C:Golgi apparatus; C:cytosol	EC:5.4.99.30	UDP-arabinopyranose mutase	IPR037595 (PFAM); IPR004901 (PIRSF); IPR037595 (PANTHER); PTHR31682:SF34 (PANTHER)	P:GO:0071669; F:GO:0016866	P:plant-type cell wall organization or biogenesis; F:intramolecular transferase activity
TRUE	[INTERPRO, BLASTED, MAPPED, GO-SLIM]	TRINITY_DN32613_c1_g1_i1_ORF	probable inorganic phosphate transporter 1-4	542	20	0	84.01	5	P:GO:0006817; P:GO:0055085; F:GO:0005315; F:GO:0015293; C:GO:0016021	P:phosphate ion transport; P:transmembrane transport; F:inorganic phosphate transmembrane transporter activity; F:symporter activity; C:integral component of membrane	EC:7	Translocases	IPR004738 (TIGRFAM); IPR005828 (PFAM); IPR036259 (G3DSA:1.20.1250.GENE3D); mobidb-lite (MOBIDB_LITE); mobidb-lite (MOBIDB_LITE); PTHR24064 (PANTHER); PTHR24064:SF528 (PANTHER); IPR020846 (PROSITE_PROFILES); cd17364 (CDD); IPR036259 (SUPERFAMILY); TMhelix (TMHMM); TMhelix (TMHMM); TMhelix (TMHMM); TMhelix (TMHMM); TMhelix (TMHMM); TMhelix (TMHMM); TMhelix (TMHMM); TMhelix (TMHMM); TMhelix (TMHMM)	P:GO:0006817; P:GO:0055085; F:GO:0005315; F:GO:0022857; C:GO:0016021	P:phosphate ion transport; P:transmembrane transport; F:inorganic phosphate transmembrane transporter activity; F:transmembrane transporter activity; C:integral component of membrane
TRUE	[INTERPRO, BLASTED, MAPPED, GO-SLIM]	TRINITY_DN32613_c1_g1_i2_ORF	probable inorganic phosphate transporter 1-4	542	20	0	84.04	5	P:GO:0006817; P:GO:0055085; F:GO:0005315; F:GO:0015293; C:GO:0016021	P:phosphate ion transport; P:transmembrane transport; F:inorganic phosphate transmembrane transporter activity; F:symporter activity; C:integral component of membrane	EC:7	Translocases	IPR036259 (G3DSA:1.20.1250.GENE3D); IPR005828 (PFAM); IPR004738 (TIGRFAM); mobidb-lite (MOBIDB_LITE); mobidb-lite (MOBIDB_LITE); PTHR24064 (PANTHER); PTHR24064:SF528 (PANTHER); IPR020846 (PROSITE_PROFILES); cd17364 (CDD); IPR036259 (SUPERFAMILY); TMhelix (TMHMM); TMhelix (TMHMM); TMhelix (TMHMM); TMhelix (TMHMM); TMhelix (TMHMM); TMhelix (TMHMM); TMhelix (TMHMM); TMhelix (TMHMM); TMhelix (TMHMM)	P:GO:0006817; P:GO:0055085; F:GO:0005315; F:GO:0022857; C:GO:0016021	P:phosphate ion transport; P:transmembrane transport; F:inorganic phosphate transmembrane transporter activity; F:transmembrane transporter activity; C:integral component of membrane
TRUE	[INTERPRO, BLASTED, ANNOTATED]	TRINITY_DN32995_c0_g4_i1_ORF	chalcone synthase 17-like	445	20	0	78.99	2	P:GO:0009058; F:GO:0016747	P:biosynthetic process; F:acyltransferase activity, transferring groups other than amino-acyl groups			IPR011141 (PIRSF); IPR016039 (G3DSA:3.40.47.GENE3D); IPR016039 (G3DSA:3.40.47.GENE3D); IPR001099 (PFAM); IPR012328 (PFAM); mobidb-lite (MOBIDB_LITE); IPR011141 (PANTHER); cd00831 (CDD); IPR016039 (SUPERFAMILY); IPR016039 (SUPERFAMILY)	P:GO:0009058; F:GO:0016746; F:GO:0016747	P:biosynthetic process; F:acyltransferase activity; F:acyltransferase activity, transferring groups other than amino-acyl groups
TRUE	[INTERPRO, BLASTED]	TRINITY_DN33561_c1_g1_i2_ORF	protein DMR6-LIKE OXYGENASE 2-like	336	20	1.13782e-131	60.18						IPR044861 (PFAM); IPR026992 (PFAM); IPR027443 (G3DSA:2.60.120.GENE3D); mobidb-lite (MOBIDB_LITE); PTHR47991:SF86 (PANTHER); PTHR47991 (PANTHER); IPR005123 (PROSITE_PROFILES); SSF51197 (SUPERFAMILY)	no GO terms	no GO terms
TRUE	[INTERPRO, BLASTED]	TRINITY_DN33561_c1_g1_i3_ORF	protein DMR6-LIKE OXYGENASE 2-like	320	20	1.28828e-124	60.77						IPR026992 (PFAM); IPR027443 (G3DSA:2.60.120.GENE3D); IPR044861 (PFAM); PTHR47991 (PANTHER); PTHR47991:SF86 (PANTHER); IPR005123 (PROSITE_PROFILES); SSF51197 (SUPERFAMILY)	no GO terms	no GO terms
TRUE	[INTERPRO, BLASTED, MAPPED, GO-SLIM]	TRINITY_DN34122_c0_g1_i1_ORF	chalcone synthase	498	20	2.26868e-138	77.54	2	P:GO:0030639; F:GO:0016747	P:polyketide biosynthetic process; F:acyltransferase activity, transferring groups other than amino-acyl groups	EC:2.3.1	Acyltransferases	IPR012328 (PFAM); IPR001099 (PFAM); IPR016039 (G3DSA:3.40.47.GENE3D); IPR016039 (G3DSA:3.40.47.GENE3D); mobidb-lite (MOBIDB_LITE); mobidb-lite (MOBIDB_LITE); mobidb-lite (MOBIDB_LITE); mobidb-lite (MOBIDB_LITE); IPR011141 (PANTHER); cd00831 (CDD); IPR016039 (SUPERFAMILY); IPR016039 (SUPERFAMILY)	P:GO:0009058; F:GO:0016746; F:GO:0016747	P:biosynthetic process; F:acyltransferase activity; F:acyltransferase activity, transferring groups other than amino-acyl groups
TRUE	[INTERPRO, BLASTED, ANNOTATED]	TRINITY_DN34122_c0_g1_i2_ORF	piperidyl ketide synthase 2	391	20	3.248e-114	79.63	2	P:GO:0009058; F:GO:0016747	P:biosynthetic process; F:acyltransferase activity, transferring groups other than amino-acyl groups			IPR016039 (G3DSA:3.40.47.GENE3D); IPR001099 (PFAM); IPR011141 (PIRSF); IPR012328 (PFAM); IPR016039 (G3DSA:3.40.47.GENE3D); mobidb-lite (MOBIDB_LITE); mobidb-lite (MOBIDB_LITE); mobidb-lite (MOBIDB_LITE); IPR011141 (PANTHER); cd00831 (CDD); IPR016039 (SUPERFAMILY); IPR016039 (SUPERFAMILY)	P:GO:0009058; F:GO:0016746; F:GO:0016747	P:biosynthetic process; F:acyltransferase activity; F:acyltransferase activity, transferring groups other than amino-acyl groups
TRUE	[INTERPRO, BLASTED, ANNOTATED]	TRINITY_DN34373_c0_g2_i1_ORF	ethylene-responsive transcription factor ERF110-like isoform X4	645	20	1.99241e-26	77.15	4	P:GO:0006355; P:GO:0009873; F:GO:0003677; F:GO:0003700	P:regulation of transcription, DNA-templated; P:ethylene-activated signaling pathway; F:DNA binding; F:DNA-binding transcription factor activity			IPR001471 (PRINTS); IPR001471 (SMART); IPR036955 (G3DSA:3.30.730.GENE3D); IPR001471 (PFAM); mobidb-lite (MOBIDB_LITE); mobidb-lite (MOBIDB_LITE); mobidb-lite (MOBIDB_LITE); mobidb-lite (MOBIDB_LITE); IPR044808 (PANTHER); PTHR31190:SF262 (PANTHER); IPR001471 (PROSITE_PROFILES); IPR001471 (CDD); IPR016177 (SUPERFAMILY)	P:GO:0006355; P:GO:0009873; F:GO:0003677; F:GO:0003700	P:regulation of transcription, DNA-templated; P:ethylene-activated signaling pathway; F:DNA binding; F:DNA-binding transcription factor activity
TRUE	[INTERPRO, BLASTED, ANNOTATED]	TRINITY_DN35142_c0_g4_i2_ORF	zinc transporter 11	372	20	0	81.08	4	P:GO:0030001; P:GO:0055085; F:GO:0046873; C:GO:0016020	P:metal ion transport; P:transmembrane transport; F:metal ion transmembrane transporter activity; C:membrane			IPR003689 (PFAM); PTHR11040:SF140 (PANTHER); PTHR11040 (PANTHER); SignalP-TM (SIGNALP_EUK); TMhelix (TMHMM); TMhelix (TMHMM); TMhelix (TMHMM); TMhelix (TMHMM); TMhelix (TMHMM); TMhelix (TMHMM); TMhelix (TMHMM); TMhelix (TMHMM); TMhelix (TMHMM)	P:GO:0030001; P:GO:0055085; F:GO:0046873; C:GO:0016020	P:metal ion transport; P:transmembrane transport; F:metal ion transmembrane transporter activity; C:membrane
TRUE	[INTERPRO, BLASTED]	TRINITY_DN35185_c0_g2_i2_ORF	2-oxoacid-dependent dioxygenase	364	20	5.31792e-83	61.86						PR00682 (PRINTS); IPR027443 (G3DSA:2.60.120.GENE3D); IPR044861 (PFAM); IPR026992 (PFAM); PTHR47990:SF145 (PANTHER); PTHR47990 (PANTHER); IPR005123 (PROSITE_PROFILES); SSF51197 (SUPERFAMILY)	no GO terms	no GO terms
TRUE	[INTERPRO, BLASTED, MAPPED, ANNOTATED]	TRINITY_DN35266_c2_g1_i7_ORF	hypothetical protein	513	20	5.275e-153	53.26	1	F:GO:0008194	F:UDP-glycosyltransferase activity			IPR002213 (PFAM); G3DSA:3.40.50.2000 (GENE3D); G3DSA:3.40.50.2000 (GENE3D); PTHR48047:SF20 (PANTHER); PTHR48047 (PANTHER); IPR002213 (CDD); SSF53756 (SUPERFAMILY)	F:GO:0008194	F:UDP-glycosyltransferase activity
TRUE	[INTERPRO, BLASTED]	TRINITY_DN35482_c4_g3_i1_ORF	poly(U)-specific endoribonuclease-B-like	572	20	2.96987e-11	70.28						no IPS match	no IPS match	no IPS match
TRUE	[INTERPRO, BLASTED]	TRINITY_DN35701_c0_g4_i3_ORF	lectin 2a	156	20	3.44958e-55	77.63						IPR015926 (G3DSA:2.60.270.GENE3D); IPR009960 (PFAM); IPR015926 (SUPERFAMILY)	no GO terms	no GO terms
TRUE	[INTERPRO, BLASTED, ANNOTATED]	TRINITY_DN35964_c0_g2_i5_ORF	alpha-protein kinase vwkA-like	591	20	5.69169e-69	46.44	3	P:GO:0006468; F:GO:0004674; F:GO:0005524	P:protein phosphorylation; F:protein serine/threonine kinase activity; F:ATP binding			IPR004166 (SMART); IPR036465 (G3DSA:3.40.50.GENE3D); IPR004166 (PFAM); G3DSA:3.20.200.10 (GENE3D); PTHR47763:SF1 (PANTHER); PTHR47763 (PANTHER); IPR004166 (PROSITE_PROFILES); cd00198 (CDD); IPR011009 (SUPERFAMILY); IPR036465 (SUPERFAMILY)	P:GO:0006468; F:GO:0004674; F:GO:0005524	P:protein phosphorylation; F:protein serine/threonine kinase activity; F:ATP binding
TRUE	[INTERPRO, BLASTED, MAPPED, GO-SLIM]	TRINITY_DN36307_c0_g1_i1_ORF	NPF family transporter	643	20	0	72.77	5	P:GO:0042938; P:GO:0055085; F:GO:0042937; F:GO:0071916; C:GO:0016020	P:dipeptide transport; P:transmembrane transport; F:tripeptide transmembrane transporter activity; F:dipeptide transmembrane transporter activity; C:membrane	EC:7	Translocases	IPR036259 (G3DSA:1.20.1250.GENE3D); IPR000109 (PFAM); mobidb-lite (MOBIDB_LITE); mobidb-lite (MOBIDB_LITE); mobidb-lite (MOBIDB_LITE); IPR000109 (PANTHER); PTHR11654:SF344 (PANTHER); IPR044739 (CDD); IPR036259 (SUPERFAMILY); TMhelix (TMHMM); TMhelix (TMHMM); TMhelix (TMHMM); TMhelix (TMHMM); TMhelix (TMHMM); TMhelix (TMHMM); TMhelix (TMHMM); TMhelix (TMHMM); TMhelix (TMHMM); TMhelix (TMHMM); TMhe…	P:GO:0042938; P:GO:0055085; F:GO:0022857; F:GO:0042937; F:GO:0071916; C:GO:0016020	P:dipeptide transport; P:transmembrane transport; F:transmembrane transporter activity; F:tripeptide transmembrane transporter activity; F:dipeptide transmembrane transporter activity; C:membrane
TRUE	[INTERPRO, BLASTED, MAPPED, ANNOTATED]	TRINITY_DN36322_c0_g2_i1_ORF	probable LRR receptor-like serine/threonine-protein kinase At3g47570	234	20	4.08574e-26	71.44	2	F:GO:0016740; F:GO:0140096	F:transferase activity; F:catalytic activity, acting on a protein	EC:2.7.1	Transferring phosphorus-containing groups	SignalP-noTM (SIGNALP_EUK)	no GO terms	no GO terms
TRUE	[INTERPRO, BLASTED]	TRINITY_DN36418_c0_g1_i12_ORF	Lysine histidine transporter 1	220	20	5.40501e-135	87.75						IPR013057 (PFAM); PTHR48017:SF79 (PANTHER); PTHR48017 (PANTHER); TMhelix (TMHMM); TMhelix (TMHMM); TMhelix (TMHMM); TMhelix (TMHMM)	no GO terms	no GO terms
TRUE	[INTERPRO, BLASTED]	TRINITY_DN36418_c0_g1_i2_ORF	lysine histidine transporter 2-like	453	20	0	85.81						IPR013057 (PFAM); mobidb-lite (MOBIDB_LITE); PTHR48017:SF177 (PANTHER); PTHR48017 (PANTHER); TMhelix (TMHMM); TMhelix (TMHMM); TMhelix (TMHMM); TMhelix (TMHMM); TMhelix (TMHMM); TMhelix (TMHMM); TMhelix (TMHMM); TMhelix (TMHMM); TMhelix (TMHMM)	no GO terms	no GO terms
TRUE	[INTERPRO, BLASTED]	TRINITY_DN36418_c0_g1_i4_ORF	Lysine histidine transporter 1	147	20	6.95799e-86	85.56						IPR013057 (PFAM); PTHR48017 (PANTHER); PTHR48017:SF172 (PANTHER)	no GO terms	no GO terms
TRUE	[INTERPRO, BLASTED]	TRINITY_DN36418_c0_g1_i5_ORF	lysine histidine transporter 1-like isoform X1	453	20	0	86.76						IPR013057 (PFAM); mobidb-lite (MOBIDB_LITE); PTHR48017 (PANTHER); PTHR48017:SF177 (PANTHER); TMhelix (TMHMM); TMhelix (TMHMM); TMhelix (TMHMM); TMhelix (TMHMM); TMhelix (TMHMM); TMhelix (TMHMM); TMhelix (TMHMM); TMhelix (TMHMM); TMhelix (TMHMM)	no GO terms	no GO terms
TRUE	[INTERPRO, BLASTED]	TRINITY_DN36418_c0_g1_i7_ORF	lysine histidine transporter 1-like	468	20	0	77.68						IPR013057 (PFAM); PTHR48017 (PANTHER); PTHR48017:SF177 (PANTHER); TMhelix (TMHMM); TMhelix (TMHMM); TMhelix (TMHMM); TMhelix (TMHMM); TMhelix (TMHMM); TMhelix (TMHMM); TMhelix (TMHMM); TMhelix (TMHMM); TMhelix (TMHMM)	no GO terms	no GO terms
TRUE	[INTERPRO, BLASTED]	TRINITY_DN36913_c2_g3_i6_ORF	hypothetical protein	281	20	5.48911e-96	64.12						G3DSA:3.40.50.2000 (GENE3D); mobidb-lite (MOBIDB_LITE); PTHR48049 (PANTHER); PTHR48049:SF12 (PANTHER); SSF53756 (SUPERFAMILY)	no GO terms	no GO terms
TRUE	[INTERPRO, BLASTED, ANNOTATED]	TRINITY_DN37152_c0_g4_i2	ribosomal protein S13	339	20	1.03217e-33	80.37	4	P:GO:0006412; F:GO:0003723; F:GO:0003735; C:GO:0005840	P:translation; F:RNA binding; F:structural constituent of ribosome; C:ribosome			IPR001892 (PFAM); IPR027437 (G3DSA:4.10.910.GENE3D); IPR001892 (PIRSF); mobidb-lite (MOBIDB_LITE); mobidb-lite (MOBIDB_LITE); PTHR10871:SF8 (PANTHER); PTHR10871 (PANTHER); IPR001892 (PROSITE_PROFILES); IPR010979 (SUPERFAMILY)	P:GO:0006412; F:GO:0003676; F:GO:0003723; F:GO:0003735; C:GO:0005840	P:translation; F:nucleic acid binding; F:RNA binding; F:structural constituent of ribosome; C:ribosome
TRUE	[INTERPRO, BLASTED, ANNOTATED]	TRINITY_DN37152_c0_g5_i1_ORF	ribosomal protein S11	151	20	9.90135e-30	71.52	3	P:GO:0006412; F:GO:0003735; C:GO:0005840	P:translation; F:structural constituent of ribosome; C:ribosome			IPR036967 (G3DSA:3.30.420.GENE3D); IPR001971 (PIRSF); IPR001971 (PFAM); IPR001971 (PANTHER); PTHR11759:SF3 (PANTHER); IPR001971 (HAMAP); SSF53137 (SUPERFAMILY)	P:GO:0006412; F:GO:0003735; C:GO:0005840	P:translation; F:structural constituent of ribosome; C:ribosome
TRUE	[INTERPRO, BLASTED, ANNOTATED]	TRINITY_DN37291_c1_g1_i1_ORF	loganic acid O-methyltransferase-like	206	20	1.12144e-42	51.9	1	F:GO:0008168	F:methyltransferase activity			IPR005299 (PFAM); IPR029063 (G3DSA:3.40.50.GENE3D); IPR005299 (PANTHER); IPR029063 (SUPERFAMILY)	F:GO:0008168	F:methyltransferase activity
TRUE	[INTERPRO, BLASTED, ANNOTATED]	TRINITY_DN37317_c0_g3_i2_ORF	probable WRKY transcription factor 12	411	20	6.63526e-13	64.32	3	P:GO:0006355; F:GO:0003700; F:GO:0043565	P:regulation of transcription, DNA-templated; F:DNA-binding transcription factor activity; F:sequence-specific DNA binding			IPR003657 (SMART); IPR003657 (PFAM); IPR036576 (G3DSA:2.20.25.GENE3D); mobidb-lite (MOBIDB_LITE); mobidb-lite (MOBIDB_LITE); IPR044810 (PANTHER); PTHR31221:SF158 (PANTHER); IPR003657 (PROSITE_PROFILES); IPR036576 (SUPERFAMILY)	P:GO:0006355; F:GO:0003700; F:GO:0043565	P:regulation of transcription, DNA-templated; F:DNA-binding transcription factor activity; F:sequence-specific DNA binding
TRUE	[INTERPRO, BLASTED, ANNOTATED]	TRINITY_DN37317_c0_g3_i3_ORF	probable WRKY transcription factor 12	416	20	6.84842e-13	64.32	3	P:GO:0006355; F:GO:0003700; F:GO:0043565	P:regulation of transcription, DNA-templated; F:DNA-binding transcription factor activity; F:sequence-specific DNA binding			IPR003657 (SMART); IPR036576 (G3DSA:2.20.25.GENE3D); IPR003657 (PFAM); mobidb-lite (MOBIDB_LITE); mobidb-lite (MOBIDB_LITE); PTHR31221:SF158 (PANTHER); IPR044810 (PANTHER); IPR003657 (PROSITE_PROFILES); IPR036576 (SUPERFAMILY)	P:GO:0006355; F:GO:0003700; F:GO:0043565	P:regulation of transcription, DNA-templated; F:DNA-binding transcription factor activity; F:sequence-specific DNA binding
TRUE	[INTERPRO, BLASTED, MAPPED, GO-SLIM]	TRINITY_DN37688_c0_g3_i1_ORF	heteroglycan glucosidase 1	170	20	2.53542e-27	71.67	1	F:GO:0016787	F:hydrolase activity	EC:3.2.1	Glycosylases	IPR014729 (G3DSA:3.40.50.GENE3D); IPR032678 (PFAM); IPR024909 (PANTHER); SSF52374 (SUPERFAMILY)	no GO terms	no GO terms
TRUE	[INTERPRO, BLASTED, MAPPED]	TRINITY_DN37748_c0_g1_i11_ORF	protein NUCLEAR FUSION DEFECTIVE 4-like	449	20	0	65.16	2	C:GO:0016020; C:GO:0016021	C:membrane; C:integral component of membrane			IPR010658 (PFAM); mobidb-lite (MOBIDB_LITE); mobidb-lite (MOBIDB_LITE); PTHR21576 (PANTHER); PTHR21576:SF122 (PANTHER); IPR036259 (SUPERFAMILY); TMhelix (TMHMM); TMhelix (TMHMM); TMhelix (TMHMM); TMhelix (TMHMM); TMhelix (TMHMM); TMhelix (TMHMM); TMhelix (TMHMM)	no GO terms	no GO terms
TRUE	[INTERPRO, BLASTED, MAPPED, ANNOTATED]	TRINITY_DN37748_c0_g1_i4_ORF	protein NUCLEAR FUSION DEFECTIVE 4-like	632	20	0	69.17	3	P:GO:0055085; F:GO:0022857; C:GO:0016020	P:transmembrane transport; F:transmembrane transporter activity; C:membrane			IPR036259 (G3DSA:1.20.1250.GENE3D); IPR010658 (PFAM); IPR011701 (PFAM); mobidb-lite (MOBIDB_LITE); PTHR21576:SF122 (PANTHER); PTHR21576 (PANTHER); cd17354 (CDD); IPR036259 (SUPERFAMILY); TMhelix (TMHMM); TMhelix (TMHMM); TMhelix (TMHMM); TMhelix (TMHMM); TMhelix (TMHMM); TMhelix (TMHMM); TMhelix (TMHMM); TMhelix (TMHMM); TMhelix (TMHMM); TMhelix (TMHMM); TMhelix (TMHMM); TMhelix (TMHMM)	P:GO:0055085; F:GO:0022857	P:transmembrane transport; F:transmembrane transporter activity
TRUE	[INTERPRO, BLASTED, MAPPED, GO-SLIM]	TRINITY_DN37777_c2_g1_i1_ORF	cytochrome P450 709B2-like	429	20	0	65.09	4	F:GO:0004497; F:GO:0005506; F:GO:0016705; F:GO:0020037	F:monooxygenase activity; F:iron ion binding; F:oxidoreductase activity, acting on paired donors, with incorporation or reduction of molecular oxygen; F:heme binding	EC:1	Oxidoreductases	IPR002401 (PRINTS); IPR001128 (PRINTS); IPR036396 (G3DSA:1.10.630.GENE3D); IPR001128 (PFAM); PTHR24282 (PANTHER); IPR036396 (SUPERFAMILY)	F:GO:0004497; F:GO:0005506; F:GO:0016705; F:GO:0020037	F:monooxygenase activity; F:iron ion binding; F:oxidoreductase activity, acting on paired donors, with incorporation or reduction of molecular oxygen; F:heme binding
TRUE	[INTERPRO, BLASTED, ANNOTATED]	TRINITY_DN37777_c2_g2_i1_ORF	cytokinin hydroxylase-like	182	20	8.08433e-76	54.36	4	F:GO:0004497; F:GO:0005506; F:GO:0016705; F:GO:0020037	F:monooxygenase activity; F:iron ion binding; F:oxidoreductase activity, acting on paired donors, with incorporation or reduction of molecular oxygen; F:heme binding			IPR036396 (G3DSA:1.10.630.GENE3D); PTHR24282 (PANTHER); PTHR24282:SF110 (PANTHER); IPR036396 (SUPERFAMILY); TMhelix (TMHMM)	F:GO:0004497; F:GO:0005506; F:GO:0016705; F:GO:0020037	F:monooxygenase activity; F:iron ion binding; F:oxidoreductase activity, acting on paired donors, with incorporation or reduction of molecular oxygen; F:heme binding
TRUE	[INTERPRO, BLASTED, MAPPED]	TRINITY_DN37777_c2_g2_i3_ORF	cytochrome P450 72A15-like	166	20	2.29793e-58	55.42	8	F:GO:0004497; F:GO:0005506; F:GO:0016491; F:GO:0016705; F:GO:0020037; F:GO:0046872; C:GO:0016020; C:GO:0016021	F:monooxygenase activity; F:iron ion binding; F:oxidoreductase activity; F:oxidoreductase activity, acting on paired donors, with incorporation or reduction of molecular oxygen; F:heme binding; F:metal ion binding; C:membrane; C:integral component of membrane			PTHR24282:SF213 (PANTHER); PTHR24282 (PANTHER); TMhelix (TMHMM)	no GO terms	no GO terms
TRUE	[INTERPRO, BLASTED, ANNOTATED]	TRINITY_DN37832_c0_g1_i1_ORF	hypothetical protein	708	20	0	70.46	2	F:GO:0005524; F:GO:0016887	F:ATP binding; F:ATP hydrolysis activity			IPR003593 (SMART); IPR027417 (G3DSA:3.40.50.GENE3D); IPR003959 (PFAM); PTHR46411:SF3 (PANTHER); PTHR46411 (PANTHER); cd00009 (CDD); IPR027417 (SUPERFAMILY)	F:GO:0005524; F:GO:0016887	F:ATP binding; F:ATP hydrolysis activity
TRUE	[INTERPRO, BLASTED, ANNOTATED]	TRINITY_DN37832_c0_g1_i2_ORF	hypothetical protein	554	20	0	73.98	2	F:GO:0005524; F:GO:0016887	F:ATP binding; F:ATP hydrolysis activity			IPR003593 (SMART); IPR027417 (G3DSA:3.40.50.GENE3D); IPR003959 (PFAM); mobidb-lite (MOBIDB_LITE); PTHR46411 (PANTHER); PTHR46411:SF3 (PANTHER); cd00009 (CDD); IPR027417 (SUPERFAMILY)	F:GO:0005524; F:GO:0016887	F:ATP binding; F:ATP hydrolysis activity
TRUE	[INTERPRO, BLASTED, MAPPED, ANNOTATED]	TRINITY_DN37859_c0_g2_i4_ORF	glucosyl transferase	465	20	0	54.56	1	F:GO:0008194	F:UDP-glycosyltransferase activity			G3DSA:3.40.50.2000 (GENE3D); G3DSA:3.40.50.2000 (GENE3D); IPR002213 (PFAM); mobidb-lite (MOBIDB_LITE); PTHR48049 (PANTHER); PTHR48049:SF12 (PANTHER); IPR002213 (CDD); SSF53756 (SUPERFAMILY)	F:GO:0008194	F:UDP-glycosyltransferase activity
TRUE	[INTERPRO, BLASTED, ANNOTATED]	TRINITY_DN37987_c0_g7_i1_ORF	hypothetical protein	516	20	0	66.04	4	F:GO:0004497; F:GO:0005506; F:GO:0016705; F:GO:0020037	F:monooxygenase activity; F:iron ion binding; F:oxidoreductase activity, acting on paired donors, with incorporation or reduction of molecular oxygen; F:heme binding			IPR001128 (PRINTS); IPR002401 (PRINTS); IPR001128 (PFAM); IPR036396 (G3DSA:1.10.630.GENE3D); PTHR47950 (PANTHER); IPR036396 (SUPERFAMILY); TMhelix (TMHMM)	F:GO:0004497; F:GO:0005506; F:GO:0016705; F:GO:0020037	F:monooxygenase activity; F:iron ion binding; F:oxidoreductase activity, acting on paired donors, with incorporation or reduction of molecular oxygen; F:heme binding
TRUE	[INTERPRO, BLASTED, MAPPED, ANNOTATED]	TRINITY_DN38031_c2_g1_i2_ORF	Proton-dependent oligopeptide transporter family	235	20	7.02098e-121	70.17	3	P:GO:0055085; F:GO:0022857; C:GO:0016020	P:transmembrane transport; F:transmembrane transporter activity; C:membrane			IPR036259 (G3DSA:1.20.1250.GENE3D); IPR000109 (PFAM); PTHR11654:SF508 (PANTHER); IPR000109 (PANTHER); IPR036259 (SUPERFAMILY); TMhelix (TMHMM); TMhelix (TMHMM); TMhelix (TMHMM); TMhelix (TMHMM); TMhelix (TMHMM); TMhelix (TMHMM)	P:GO:0055085; F:GO:0022857; C:GO:0016020	P:transmembrane transport; F:transmembrane transporter activity; C:membrane
TRUE	[INTERPRO, BLASTED, ANNOTATED]	TRINITY_DN38039_c0_g3_i2_ORF	ABC transporter G family member 39 isoform X1	1457	20	0	85.23	3	F:GO:0005524; F:GO:0140359; C:GO:0016020	F:ATP binding; F:ABC-type transporter activity; C:membrane			IPR003593 (SMART); IPR029481 (PFAM); IPR013581 (PFAM); IPR003439 (PFAM); IPR043926 (PFAM); IPR027417 (G3DSA:3.40.50.GENE3D); IPR027417 (G3DSA:3.40.50.GENE3D); IPR013525 (PFAM); IPR003439 (PFAM); mobidb-lite (MOBIDB_LITE); PTHR48040 (PANTHER); PTHR48040:SF20 (PANTHER); IPR003439 (PROSITE_PROFILES); IPR003439 (PROSITE_PROFILES); IPR034003 (CDD); IPR034001 (CDD); IPR027417 (SUPERFAMILY); IPR027417 (…	F:GO:0005524; F:GO:0140359; C:GO:0016020	F:ATP binding; F:ABC-type transporter activity; C:membrane
TRUE	[INTERPRO, BLASTED]	TRINITY_DN38085_c1_g1_i1_ORF	hypothetical protein KC19_5G153200	727	20	1.91904e-28	44.92						IPR032675 (G3DSA:3.80.10.GENE3D); IPR027417 (G3DSA:3.40.50.GENE3D); SSF52047 (SUPERFAMILY); IPR027417 (SUPERFAMILY)	no GO terms	no GO terms
TRUE	[INTERPRO, BLASTED, MAPPED, ANNOTATED]	TRINITY_DN38085_c1_g1_i2_ORF	disease resistance protein TAO1-like	852	20	1.48685e-48	48.15	2	P:GO:0006952; P:GO:0007165	P:defense response; P:signal transduction			PR00364 (PRINTS); IPR027417 (G3DSA:3.40.50.GENE3D); IPR032675 (G3DSA:3.80.10.GENE3D); IPR035897 (G3DSA:3.40.50.GENE3D); IPR000157 (PFAM); PTHR11017:SF304 (PANTHER); IPR044974 (PANTHER); IPR000157 (PROSITE_PROFILES); IPR035897 (SUPERFAMILY); SSF52058 (SUPERFAMILY); IPR027417 (SUPERFAMILY)	P:GO:0006952; P:GO:0007165	P:defense response; P:signal transduction
TRUE	[INTERPRO, BLASTED, ANNOTATED]	TRINITY_DN38085_c1_g1_i4_ORF	hypothetical protein KC19_2G279700	627	20	5.17746e-27	48.73	1	P:GO:0006952	P:defense response			PR00364 (PRINTS); IPR032675 (G3DSA:3.80.10.GENE3D); IPR027417 (G3DSA:3.40.50.GENE3D); IPR044974 (PANTHER); PTHR11017:SF304 (PANTHER); IPR027417 (SUPERFAMILY); SSF52058 (SUPERFAMILY)	P:GO:0006952	P:defense response
TRUE	[INTERPRO, BLASTED]	TRINITY_DN38158_c0_g1_i2_ORF	uncharacterized protein LOC9661319	915	20	3.94439e-154	53.15						no IPS match	no IPS match	no IPS match

## Sheet: Table S3
Table S3. The Fragments Per Kilobase of transcripts per million mapped reads (FPKM) value and Kyoto Encyclopedia of Genes and Genomes (KEGG) pathway annotation of DEGs.
Table S3.1 The Fragments Per Kilobase of transcripts per million mapped reads (FPKM) of significant DEGs
ID	Description	log2FoldChange	control_R1	control_R2	control_R3	Chitosan_R1	Chitosan_R2	Chitosan_R3
TRINITY_DN35701_c0_g4_i6	lectin 2a	-6.98988	26.7468	18.1405	46.4257	1.02833	1.01295	2
TRINITY_DN27056_c0_g1_i4	low molecular mass early light-inducible protein HV90, chloroplastic-like	-6.38188	5.14361	23.869	15.7847	0	0	0
TRINITY_DN33386_c0_g3_i1	protein COBRA-like	-6.32665	5.14361	19.0952	22.2843	0	0	0
TRINITY_DN25944_c0_g1_i4	MFT-like protein	-6.24002	8.22977	20.05	13.9277	0	0	0
TRINITY_DN29628_c0_g1_i6	reticulon-like protein B10	-6.10412	12.3447	44.8738	17.6418	1.02833	0	0
TRINITY_DN18851_c0_g1_i1	C2 domain-containing protein	-6.07483	10.2872	42.0095	21.3558	0	2.0259	1
TRINITY_DN28738_c0_g1_i3	PAR1-like protein	-5.91688	9.25849	5.72856	13.9277	55.5299	37.4791	47
TRINITY_DN36639_c1_g2_i14	protein STAY-GREEN, chloroplastic	-5.88245	11.3159	12.4119	9.28514	0	0	0
TRINITY_DN29628_c0_g1_i2	reticulon-like protein B10	-5.69224	20.5744	97.3856	38.9976	1.02833	0	2
TRINITY_DN25645_c0_g1_i1	membrane protein PM19L	-5.30974	13.3734	21.0047	25.0699	2.05666	1.01295	1
TRINITY_DN33097_c0_g2_i3	branched-chain-amino-acid aminotransferase 3, chloroplastic	-5.09367	15.4308	29.5976	24.1414	1.02833	1.01295	0
TRINITY_DN11804_c0_g1_i1	DUF538 domain-containing protein	-5.00865	27.7755	76.3809	59.4249	5.14166	0	0
TRINITY_DN36394_c0_g1_i8	DAHP synthetase, class II	-4.60209	10.2872	17.1857	10.2137	0	0	0
TRINITY_DN28738_c0_g1_i1	PAR1-like protein	-4.53547	14.4021	3.81904	12.9992	59.6433	35.4532	41
TRINITY_DN36639_c1_g2_i10	protein STAY-GREEN, chloroplastic	-4.49581	26.7468	28.6428	15.7847	0	0	0
TRINITY_DN30596_c0_g2_i6	hypothetical protein	-4.30169	19.5457	19.0952	21.3558	1.02833	2.0259	0
TRINITY_DN29628_c0_g1_i1	reticulon-like protein B10	-4.11816	28.8042	108.843	55.7108	4.11333	2.0259	5
TRINITY_DN34170_c3_g3_i1	hypothetical protein	-4.026	19.5457	85.9285	42.7116	2.05666	2.0259	5
TRINITY_DN29151_c0_g1_i7	hypothetical protein	-3.87597	13.3734	34.3714	32.498	1.02833	0	1
TRINITY_DN22788_c0_g1_i1	ribosomal protein L21	-3.54092	184.141	387.633	135.563	18.51	19.246	23
TRINITY_DN34954_c0_g2_i8	feruloyl CoA ortho-hydroxylase F6H1-3-like	-3.4625	34.9765	21.0047	33.4265	2.05666	3.03884	3
TRINITY_DN22530_c0_g1_i1	DUF239 domain-containing protein/DUF4409 domain-containing protein	-3.20877	17.4883	25.7785	12.0707	80.2099	54.6992	67
TRINITY_DN35701_c0_g4_i7	lectin 2a	-2.62127	63.7807	56.3309	135.563	17.4816	11.1424	13
TRINITY_DN37836_c0_g2_i1	non-specific lipid-transfer protein 1-like	-2.57913	193.4	440.145	563.608	97.6915	62.8028	40
TRINITY_DN32650_c2_g3_i3	outer envelope pore protein 16, chloroplastic-like	-2.55747	126.533	155.626	93.7799	17.4816	27.3496	19
TRINITY_DN28339_c0_g1_i2	protein MOTHER of FT and TFL1-like	-2.48307	78.1828	206.228	106.779	28.7933	19.246	22
TRINITY_DN27056_c0_g1_i1	low molecular mass early light-inducible protein HV90, chloroplastic-like	-2.45223	267.468	1684.2	926.657	174.816	171.188	180
TRINITY_DN35272_c1_g2_i1	hypothetical protein KP509_29G061200	-2.44505	174.883	26.7333	79.8522	13.3683	19.246	19
TRINITY_DN30370_c0_g1_i2	clavaminate synthase-like protein At3g21360	-2.35035	36.0052	34.3714	38.0691	4.11333	10.1295	7
TRINITY_DN34985_c0_g1_i1	hypothetical protein IEQ34_025356	-2.32385	98.7572	189.997	70.5671	13.3683	26.3366	32
TRINITY_DN25632_c0_g1_i2	---NA---	-2.28138	29.8329	19.0952	50.1398	157.335	107.372	76
TRINITY_DN35540_c0_g1_i2	oleosin 16 kDa	-2.22001	116.245	147.988	90.0659	26.7366	23.2978	26
TRINITY_DN28188_c0_g1_i7	membrane protein PM19L	-2.08511	122.418	322.709	186.631	55.5299	32.4143	61
TRINITY_DN6488_c0_g1_i1	hypothetical protein KP509_03G057200	-2.07484	102.872	34.3714	77.0667	22.6233	20.259	8
TRINITY_DN34985_c0_g2_i1	ATP synthase CF1 alpha subunit	-2.05483	83.3264	143.214	55.7108	21.595	26.3366	20
TRINITY_DN33327_c2_g7_i5	arogenate dehydrogenase 2, chloroplastic	-2.00179	37.034	52.5118	36.2121	10.2833	9.11653	12
TRINITY_DN35952_c0_g3_i1	glucose-1-phosphate adenylyltransferase large subunit 1 isoform X2	-1.96178	82.2977	125.074	96.5655	29.8216	21.2719	27
TRINITY_DN37152_c0_g4_i1	ribosomal protein L6	-1.83255	91.5562	126.028	78.9237	34.9633	28.3625	20
TRINITY_DN37836_c0_g2_i3	non-specific lipid-transfer protein 1-like	-1.78971	111.102	189.997	243.271	73.0116	50.6474	34
TRINITY_DN37152_c0_g1_i1	ribosomal protein L6	-1.77929	75.0966	95.4761	59.4249	26.7366	24.3108	16
TRINITY_DN37619_c2_g1_i1	Transmembrane protein	-1.76001	93.6136	126.028	58.4964	26.7366	26.3366	29
TRINITY_DN26560_c0_g1_i1	hypothetical protein	-1.70413	255.123	442.054	198.702	109.003	77.997	88
TRINITY_DN26824_c0_g1_i2	PR-4 protein	-1.66585	57.6084	53.4666	105.851	214.921	152.955	210
TRINITY_DN35058_c2_g1_i1	polyphenol oxidase, chloroplastic-like	-1.63822	54.5222	45.8285	49.2112	138.825	110.411	151
TRINITY_DN31316_c0_g1_i6	prostamide/prostaglandin F synthase-like	-1.61371	155.337	292.157	212.63	65.8133	76.9841	73
TRINITY_DN32943_c0_g1_i1	hypothetical protein	-1.53659	167.682	262.559	129.063	77.1249	55.7121	60
TRINITY_DN32650_c2_g3_i1	outer envelope pore protein 16, chloroplastic-like	-1.51598	129.619	172.812	115.136	48.3316	54.6992	43
TRINITY_DN22406_c0_g1_i1	hypothetical protein GYH30_040137, partial	-1.51449	16185.9	24126.8	26013.3	8054.93	10768.7	4392
TRINITY_DN25566_c0_g1_i1	salt stress-induced hydrophobic peptide ESI3	-1.49379	85.3839	153.716	80.7807	42.1616	38.492	33
TRINITY_DN38192_c16_g1_i1	RRNA intron-encoded homing endonuclease	-1.40566	26160.4	34763.8	33481.3	11772.3	15867.8	7993
TRINITY_DN24938_c0_g1_i3	low temperature-induced protein lt101.2	-1.37477	484.528	708.432	376.977	218.006	187.395	200
TRINITY_DN31316_c0_g1_i2	prostamide/prostaglandin F synthase-like	-1.3646	159.452	349.442	221.915	94.6066	105.347	84
TRINITY_DN29230_c1_g2_i2	tetraspanin-3-like isoform X3	-1.26105	114.188	114.571	90.0659	57.5866	35.4532	40
TRINITY_DN34725_c3_g3_i3	glutamate decarboxylase	-1.25122	456.752	623.459	344.479	231.375	167.136	200
TRINITY_DN34725_c3_g3_i6	glutamate decarboxylase	-1.19664	210.888	201.455	139.277	99.7482	66.8546	74
TRINITY_DN35047_c3_g2_i4	late embryogenesis abundant protein Lea14-A	-1.12734	969.055	1185.81	765.096	530.619	477.099	329
TRINITY_DN28449_c0_g2_i3	late embryogenesis abundant protein D-34	-1.12455	261.295	408.638	254.413	159.391	130.67	134
TRINITY_DN27427_c0_g2_i1	hypothetical protein KP509_35G031100	-1.10973	609.003	374.266	450.329	211.836	253.237	199
TRINITY_DN28449_c0_g2_i1	late embryogenesis abundant protein D-34	-1.08525	780.799	1280.33	764.167	531.648	399.102	401
TRINITY_DN35047_c3_g2_i2	late embryogenesis abundant protein Lea14-A	-1.00456	865.155	1310.89	802.236	476.118	497.357	511
TRINITY_DN37748_c0_g1_i4	protein NUCLEAR FUSION DEFECTIVE 4-like	1.1098	81.269	115.526	79.8522	176.873	179.292	241
TRINITY_DN38031_c2_g1_i2	Proton-dependent oligopeptide transporter family	1.13034	47.3212	63.0142	53.8538	123.4	110.411	126
TRINITY_DN31610_c0_g1_i1	glyceraldehyde-3-phosphate dehydrogenase	1.15816	104.93	84.9737	57.5679	168.646	197.525	185
TRINITY_DN26323_c0_g1_i2	Dirigent protein 23	1.17338	209.859	145.124	147.634	465.834	301.859	365
TRINITY_DN32613_c1_g1_i1	probable inorganic phosphate transporter 1-4	1.22396	62.752	48.6928	53.8538	102.833	137.761	145
TRINITY_DN35266_c2_g1_i7	hypothetical protein	1.22442	76.1254	47.738	47.3542	128.542	115.476	155
TRINITY_DN31533_c0_g1_i2	transcription factor KUA1-like	1.22872	41.1488	25.7785	28.7839	89.4649	81.0358	72
TRINITY_DN37859_c0_g2_i4	UDP-glycosyltransferase 83A1-like	1.25287	31.8904	26.7333	27.8554	74.0399	63.8157	68
TRINITY_DN37688_c0_g3_i1	heteroglycan glucosidase 1	1.34528	41.1488	39.1452	38.9976	78.1532	96.2301	105
TRINITY_DN32504_c1_g2_i4	alpha-1,4-glucan-protein synthase [UDP-forming] 2	1.35258	33.9478	29.5976	36.2121	100.777	85.0876	69
TRINITY_DN36307_c0_g1_i1	NPF family transporter	1.41124	57.6084	20.05	28.7839	154.25	123.58	144
TRINITY_DN37748_c0_g1_i11	protein NUCLEAR FUSION DEFECTIVE 4-like	1.42127	91.5562	75.4261	80.7807	206.695	181.318	275
TRINITY_DN37152_c0_g5_i1	ribosomal protein S11	1.4214	54.5222	78.2904	40.8546	20.5666	18.2331	17
TRINITY_DN36913_c2_g3_i6	hypothetical protein	1.52221	46.2925	37.2357	38.0691	81.2382	116.489	151
TRINITY_DN32613_c1_g1_i2	probable inorganic phosphate transporter 1-4	1.64721	42.1776	24.8238	32.498	87.4082	109.398	114
TRINITY_DN36418_c0_g1_i5	lysine histidine transporter 1-like isoform X1	1.64836	22.6319	13.3666	21.3558	64.7849	58.751	56
TRINITY_DN36418_c0_g1_i7	lysine histidine transporter 1-like	1.67379	19.5457	15.2762	12.0707	48.3316	52.6733	48
TRINITY_DN37832_c0_g1_i2	hypothetical protein	1.76066	51.4361	17.1857	63.139	165.561	149.916	131
TRINITY_DN35482_c4_g3_i1	FCS-Like Zinc finger 2-like	1.77941	29.8329	27.6881	36.2121	10.2833	4.05179	5
TRINITY_DN34122_c0_g1_i1	chalcone synthase	1.79315	95.6711	111.707	124.421	390.766	348.454	412
TRINITY_DN29628_c0_g1_i4	reticulon-like protein B2	1.83193	14.4021	72.5618	30.641	3.085	1.01295	1
TRINITY_DN30479_c0_g1_i1	lysM domain-containing GPI-anchored protein 1-like	1.85609	14.4021	6.68332	19.4988	52.4449	51.6604	43
TRINITY_DN29711_c0_g1_i2	3-oxo-5-alpha-steroid 4-dehydrogenase 1	1.86826	17.4883	24.8238	13.9277	2.05666	2.0259	2
TRINITY_DN37152_c0_g4_i2	ribosomal protein S13	1.88146	57.6084	73.5166	55.7108	24.68	22.2849	12
TRINITY_DN32461_c0_g2_i7	thaumatin-like protein	1.88875	17.4883	28.6428	32.498	64.7849	96.2301	131
TRINITY_DN30857_c0_g1_i2	alcohol dehydrogenase class-3	1.92709	8.22977	7.63809	9.28514	35.9916	38.492	40
TRINITY_DN36418_c0_g1_i2	lysine histidine transporter 1-like	1.97683	18.517	8.59285	15.7847	57.5866	58.751	52
TRINITY_DN38085_c1_g1_i2	disease resistance protein TAO1-like	1.9831	34.9765	15.2762	55.7108	158.363	161.059	100
TRINITY_DN37832_c0_g1_i1	hypothetical protein	1.99277	57.6084	14.3214	62.2104	176.873	164.098	153
TRINITY_DN34122_c0_g1_i2	piperidyl ketide synthase 2	2.02996	20.5744	13.3666	27.8554	102.833	72.9323	77
TRINITY_DN37777_c2_g2_i1	cytokinin hydroxylase-like	2.12808	14.4021	9.54761	11.1422	32.9066	46.5956	45
TRINITY_DN35701_c0_g4_i3	lectin 2a	2.14103	65.8382	21.0047	92.8514	422.644	172.201	198
TRINITY_DN37777_c2_g2_i3	cytochrome P450 72A15-like	2.164	18.517	14.3214	15.7847	51.4166	80.0229	86
TRINITY_DN35142_c0_g4_i2	zinc transporter 11	2.18527	8.22977	13.3666	12.0707	29.8216	46.5956	52
TRINITY_DN38085_c1_g1_i1	hypothetical protein KC19_5G153200	2.20552	15.4308	2.86428	11.1422	53.4733	46.5956	35
TRINITY_DN37777_c2_g1_i1	cytochrome P450 709B2-like	2.22725	22.6319	20.05	18.5703	63.7566	122.567	100
TRINITY_DN37317_c0_g3_i3	probable WRKY transcription factor 12	2.22893	10.2872	3.81904	7.42811	32.9066	35.4532	32
TRINITY_DN36322_c0_g2_i1	probable LRR receptor-like serine/threonine-protein kinase At3g47570	2.2716	9.25849	13.3666	11.1422	0	0	0
TRINITY_DN35185_c0_g2_i2	2-oxoacid-dependent dioxygenase	2.30801	32.9191	17.1857	29.7125	129.57	83.0617	182
TRINITY_DN36418_c0_g1_i12	Lysine histidine transporter 1	2.52002	8.22977	2.86428	6.4996	33.935	43.5568	40
TRINITY_DN38085_c1_g1_i4	hypothetical protein KC19_2G279700	2.52401	5.14361	1.90952	9.28514	32.9066	38.492	23
TRINITY_DN32461_c0_g2_i1	thaumatin-like protein	2.53743	13.3734	9.54761	12.9992	48.3316	69.8934	90
TRINITY_DN32995_c0_g4_i1	chalcone synthase 17-like	2.54209	21.6031	19.0952	23.2129	102.833	108.385	161
TRINITY_DN34373_c0_g2_i1	AP2/ERF domain	2.61121	6.17233	3.81904	3.71406	32.9066	23.2978	27
TRINITY_DN28150_c0_g1_i5	pathogenesis-related protein 1C	2.67508	2.05744	0	5.57108	30.85	25.3237	40
TRINITY_DN37317_c0_g3_i2	probable WRKY transcription factor 12	2.74772	8.22977	1.90952	7.42811	31.8783	34.4402	34
TRINITY_DN36418_c0_g1_i4	Lysine histidine transporter 1	2.93425	7.20105	3.81904	7.42811	40.105	52.6733	48
TRINITY_DN35964_c0_g2_i5	alpha-protein kinase vwkA-like	3.60833	2.05744	0.954761	2.78554	26.7366	32.4143	15
TRINITY_DN21696_c0_g1_i1	cytochrome P450 83B1	3.6154	1.02872	0.954761	0.928514	12.34	18.2331	33
TRINITY_DN37291_c1_g1_i1	loganic acid O-methyltransferase-like	3.64077	2.05744	3.81904	6.4996	18.51	24.3108	37
TRINITY_DN38039_c0_g3_i2	ABC transporter G family member 39 isoform X1	3.67362	2.05744	0.954761	2.78554	17.4816	26.3366	27
TRINITY_DN28150_c0_g1_i4	pathogenesis-related protein 1C	4.02359	1.02872	0.954761	3.71406	22.6233	15.1942	33
TRINITY_DN32267_c0_g1_i1	terpene synthase 4	4.23653	3.08616	0	2.78554	60.6716	21.2719	28
TRINITY_DN28313_c0_g1_i1	L-type lectin-domain containing receptor kinase IX.1-like	4.45164	1.02872	0	3.71406	41.1333	30.3884	35
TRINITY_DN28313_c0_g2_i1	L-type lectin-domain containing receptor kinase IX.1-like	4.46408	1.02872	0	2.78554	20.5666	20.259	22
TRINITY_DN33561_c1_g1_i3	protein DMR6-LIKE OXYGENASE 2-like	4.77262	1.02872	4.7738	1.85703	47.3033	76.9841	87
TRINITY_DN25590_c0_g1_i1	MADS-box protein	5.29348	0	0	0	14.3966	10.1295	7
TRINITY_DN27159_c0_g1_i1	hypothetical protein	5.67916	0	0.954761	0.928514	14.3966	21.2719	40
TRINITY_DN33561_c1_g1_i2	protein DMR6-LIKE OXYGENASE 2-like	5.87961	0	0.954761	0	11.3117	22.2849	37
TRINITY_DN37987_c0_g7_i1	hypothetical protein	6.08278	0	0	0.928514	5.14166	17.2201	31
TRINITY_DN38158_c0_g1_i2	uncharacterized protein LOC9661319	6.62218	0	0	0	18.51	16.2072	18
Table S3.2 GO ontology of significant DEGs
	GO-Terms	#Seqs	Percent of genes
CC	cellular anatomical entity	59	47.9675
	intracellular	27	21.9512
	membrane	13	10.5691
	integral component of membrane	9	7.31707
	intrinsic component of membrane	9	7.31707
	intracellular organelle	7	5.69106
	organelle	7	5.69106
	intracellular membrane-bounded organelle	7	5.69106
	membrane-bounded organelle	7	5.69106
BP	metabolic process	32	12.749
	cellular metabolic process	24	9.56175
	triterpenoid biosynthetic process	8	3.18725
	localization	8	3.18725
	organic substance metabolic process	6	2.39044
	response to stimulus	6	2.39044
	primary metabolic process	5	1.99203
	oxidation-reduction process	4	1.59363
	establishment of localization	4	1.59363
	nitrogen compound metabolic process	4	1.59363
	biosynthetic process	4	1.59363
	transport	4	1.59363
MF	catalytic activity	29	17.9012
	binding	21	12.963
	transferase activity	7	4.32099
	transporter activity	7	4.32099
	heterocyclic compound binding	6	3.7037
	organic cyclic compound binding	6	3.7037
	oxidoreductase activity	6	3.7037
	structural molecule activity	5	3.08642
	ion binding	4	2.46914
	inorganic molecular entity transmembrane transporter activity	3	1.85185
	metal ion binding	3	1.85185
	transmembrane transporter activity	3	1.85185
	transferase activity, transferring acyl groups	3	1.85185
	nucleic acid binding	3	1.85185
	DNA binding	3	1.85185
	transition metal ion binding	3	1.85185
	cation binding	3	1.85185
Table S3.3 KEGG annotation of all DEGs
Sequence	#Pathways	#KO	Pathways	Pathways IDs	GO CC Terms	GO MF Terms	Uniprot Proteins	Enzymes Codes	KEGG Orthologs
TRINITY_DN34406_c0_g1_i3	128	4	Regulation of actin cytoskeleton;Type II diabetes mellitus;AGE-RAGE signaling pathway in diabetic complications;Growth hormone synthesis, secretion and action;Cushing syndrome;Oxytocin signaling pathway;Relaxin signaling pathway;Parathyroid hormone synthesis, secretion and action;GnRH secretion;EGFR tyrosine kinase inhibitor resistance;Endocrine resistance;Insulin signaling pathway;Platinum drug …	ko04810;ko04930;ko04933;ko04935;ko04934;ko04921;ko04926;ko04928;ko04929;ko01521;ko01522;ko04910;ko01524;ko04912;ko04915;ko04914;ko04917;ko04916;ko04919;ko04730;ko04611;ko04613;ko04960;ko04720;ko04722;ko04724;ko04723;ko04726;ko04725;ko04713;ko04650;ko04658;ko04657;ko04659;ko04520;ko04510;ko04621;ko04620;ko04625;ko04626;ko04210;ko04214;ko04218;ko04320;ko05417;ko05418;ko04550;ko04540;ko04660;ko04662…					ko:K04371;ko:K04464;ko:K14512;ko:K20600
TRINITY_DN34406_c0_g1_i2	128	4	Regulation of actin cytoskeleton;Type II diabetes mellitus;AGE-RAGE signaling pathway in diabetic complications;Growth hormone synthesis, secretion and action;Cushing syndrome;Oxytocin signaling pathway;Relaxin signaling pathway;Parathyroid hormone synthesis, secretion and action;GnRH secretion;EGFR tyrosine kinase inhibitor resistance;Endocrine resistance;Insulin signaling pathway;Platinum drug …	ko04810;ko04930;ko04933;ko04935;ko04934;ko04921;ko04926;ko04928;ko04929;ko01521;ko01522;ko04910;ko01524;ko04912;ko04915;ko04914;ko04917;ko04916;ko04919;ko04730;ko04611;ko04613;ko04960;ko04720;ko04722;ko04724;ko04723;ko04726;ko04725;ko04713;ko04650;ko04658;ko04657;ko04659;ko04520;ko04510;ko04621;ko04620;ko04625;ko04626;ko04210;ko04214;ko04218;ko04320;ko05417;ko05418;ko04550;ko04540;ko04660;ko04662…					ko:K04371;ko:K04464;ko:K14512;ko:K20600
TRINITY_DN34406_c0_g1_i1	128	4	Regulation of actin cytoskeleton;Type II diabetes mellitus;AGE-RAGE signaling pathway in diabetic complications;Growth hormone synthesis, secretion and action;Cushing syndrome;Oxytocin signaling pathway;Relaxin signaling pathway;Parathyroid hormone synthesis, secretion and action;GnRH secretion;EGFR tyrosine kinase inhibitor resistance;Endocrine resistance;Insulin signaling pathway;Platinum drug …	ko04810;ko04930;ko04933;ko04935;ko04934;ko04921;ko04926;ko04928;ko04929;ko01521;ko01522;ko04910;ko01524;ko04912;ko04915;ko04914;ko04917;ko04916;ko04919;ko04730;ko04611;ko04613;ko04960;ko04720;ko04722;ko04724;ko04723;ko04726;ko04725;ko04713;ko04650;ko04658;ko04657;ko04659;ko04520;ko04510;ko04621;ko04620;ko04625;ko04626;ko04210;ko04214;ko04218;ko04320;ko05417;ko05418;ko04550;ko04540;ko04660;ko04662…					ko:K04371;ko:K04464;ko:K14512;ko:K20600
TRINITY_DN32779_c2_g1_i6	123	3	Regulation of actin cytoskeleton;Type II diabetes mellitus;AGE-RAGE signaling pathway in diabetic complications;Growth hormone synthesis, secretion and action;Cushing syndrome;Oxytocin signaling pathway;Relaxin signaling pathway;Parathyroid hormone synthesis, secretion and action;GnRH secretion;EGFR tyrosine kinase inhibitor resistance;Endocrine resistance;Insulin signaling pathway;Platinum drug …	ko04810;ko04930;ko04933;ko04935;ko04934;ko04921;ko04926;ko04928;ko04929;ko01521;ko01522;ko04910;ko01524;ko04912;ko04915;ko04914;ko04917;ko04916;ko04919;ko04730;ko04611;ko04613;ko04960;ko04720;ko04722;ko04724;ko04723;ko04726;ko04725;ko04713;ko04650;ko04658;ko04657;ko04659;ko04520;ko04510;ko04621;ko04620;ko04625;ko04210;ko04214;ko04218;ko04320;ko05417;ko04550;ko04540;ko04660;ko04662;ko04664;ko04666…					ko:K04371;ko:K20535;ko:K20537
TRINITY_DN32779_c2_g1_i5	123	3	Regulation of actin cytoskeleton;Type II diabetes mellitus;AGE-RAGE signaling pathway in diabetic complications;Growth hormone synthesis, secretion and action;Cushing syndrome;Oxytocin signaling pathway;Relaxin signaling pathway;Parathyroid hormone synthesis, secretion and action;GnRH secretion;EGFR tyrosine kinase inhibitor resistance;Endocrine resistance;Insulin signaling pathway;Platinum drug …	ko04810;ko04930;ko04933;ko04935;ko04934;ko04921;ko04926;ko04928;ko04929;ko01521;ko01522;ko04910;ko01524;ko04912;ko04915;ko04914;ko04917;ko04916;ko04919;ko04730;ko04611;ko04613;ko04960;ko04720;ko04722;ko04724;ko04723;ko04726;ko04725;ko04713;ko04650;ko04658;ko04657;ko04659;ko04520;ko04510;ko04621;ko04620;ko04625;ko04210;ko04214;ko04218;ko04320;ko05417;ko04550;ko04540;ko04660;ko04662;ko04664;ko04666…					ko:K04371;ko:K20535;ko:K20537
TRINITY_DN32779_c2_g1_i8	123	3	Regulation of actin cytoskeleton;Type II diabetes mellitus;AGE-RAGE signaling pathway in diabetic complications;Growth hormone synthesis, secretion and action;Cushing syndrome;Oxytocin signaling pathway;Relaxin signaling pathway;Parathyroid hormone synthesis, secretion and action;GnRH secretion;EGFR tyrosine kinase inhibitor resistance;Endocrine resistance;Insulin signaling pathway;Platinum drug …	ko04810;ko04930;ko04933;ko04935;ko04934;ko04921;ko04926;ko04928;ko04929;ko01521;ko01522;ko04910;ko01524;ko04912;ko04915;ko04914;ko04917;ko04916;ko04919;ko04730;ko04611;ko04613;ko04960;ko04720;ko04722;ko04724;ko04723;ko04726;ko04725;ko04713;ko04650;ko04658;ko04657;ko04659;ko04520;ko04510;ko04621;ko04620;ko04625;ko04210;ko04214;ko04218;ko04320;ko05417;ko04550;ko04540;ko04660;ko04662;ko04664;ko04666…					ko:K04371;ko:K20535;ko:K20537
TRINITY_DN33534_c0_g1_i2	93	2	Regulation of actin cytoskeleton;Growth hormone synthesis, secretion and action;Cushing syndrome;Oxytocin signaling pathway;Relaxin signaling pathway;Parathyroid hormone synthesis, secretion and action;GnRH secretion;EGFR tyrosine kinase inhibitor resistance;Endocrine resistance;Insulin signaling pathway;GnRH signaling pathway;Estrogen signaling pathway;Progesterone-mediated oocyte maturation;Pro…	ko04810;ko04935;ko04934;ko04921;ko04926;ko04928;ko04929;ko01521;ko01522;ko04910;ko04912;ko04915;ko04914;ko04917;ko04916;ko04919;ko04730;ko04613;ko04720;ko04722;ko04726;ko04725;ko04650;ko04510;ko04620;ko04626;ko04210;ko04218;ko04320;ko04550;ko04540;ko04660;ko04662;ko04664;ko04666;ko04668;ko04371;ko04370;ko04010;ko05220;ko04012;ko05221;ko05224;ko04014;ko04013;ko05223;ko04016;ko05226;ko05225;ko04015…					ko:K04368;ko:K20603
TRINITY_DN33534_c0_g1_i1	93	2	Regulation of actin cytoskeleton;Growth hormone synthesis, secretion and action;Cushing syndrome;Oxytocin signaling pathway;Relaxin signaling pathway;Parathyroid hormone synthesis, secretion and action;GnRH secretion;EGFR tyrosine kinase inhibitor resistance;Endocrine resistance;Insulin signaling pathway;GnRH signaling pathway;Estrogen signaling pathway;Progesterone-mediated oocyte maturation;Pro…	ko04810;ko04935;ko04934;ko04921;ko04926;ko04928;ko04929;ko01521;ko01522;ko04910;ko04912;ko04915;ko04914;ko04917;ko04916;ko04919;ko04730;ko04613;ko04720;ko04722;ko04726;ko04725;ko04650;ko04510;ko04620;ko04626;ko04210;ko04218;ko04320;ko04550;ko04540;ko04660;ko04662;ko04664;ko04666;ko04668;ko04371;ko04370;ko04010;ko05220;ko04012;ko05221;ko05224;ko04014;ko04013;ko05223;ko04016;ko05226;ko05225;ko04015…					ko:K04368;ko:K20603
TRINITY_DN33534_c0_g1_i3	93	3	Regulation of actin cytoskeleton;Growth hormone synthesis, secretion and action;Cushing syndrome;Oxytocin signaling pathway;Relaxin signaling pathway;Parathyroid hormone synthesis, secretion and action;GnRH secretion;EGFR tyrosine kinase inhibitor resistance;Endocrine resistance;Insulin signaling pathway;GnRH signaling pathway;Estrogen signaling pathway;Progesterone-mediated oocyte maturation;Pro…	ko04810;ko04935;ko04934;ko04921;ko04926;ko04928;ko04929;ko01521;ko01522;ko04910;ko04912;ko04915;ko04914;ko04917;ko04916;ko04919;ko04730;ko04613;ko04720;ko04722;ko04726;ko04725;ko04650;ko04510;ko04620;ko04626;ko04210;ko04218;ko04320;ko04550;ko04540;ko04660;ko04662;ko04664;ko04666;ko04668;ko04371;ko04370;ko04010;ko05220;ko04012;ko05221;ko05224;ko04014;ko04013;ko05223;ko04016;ko05226;ko05225;ko04015…					ko:K04368;ko:K20602;ko:K20603
TRINITY_DN21291_c0_g1_i1	76	2	Growth hormone synthesis, secretion and action;Cushing syndrome;Glucagon signaling pathway;Oxytocin signaling pathway;Renin secretion;Regulation of lipolysis in adipocytes;Relaxin signaling pathway;Aldosterone synthesis and secretion;Parathyroid hormone synthesis, secretion and action;Cortisol synthesis and secretion;Endocrine resistance;Insulin secretion;Insulin signaling pathway;Ovarian steroid…	ko04935;ko04934;ko04922;ko04921;ko04924;ko04923;ko04926;ko04925;ko04928;ko04927;ko01522;ko04911;ko04910;ko04913;ko04912;ko04915;ko04914;ko04916;ko04919;ko04918;ko04971;ko04970;ko04730;ko04611;ko04976;ko04962;ko04720;ko04961;ko04724;ko04723;ko04726;ko04725;ko04728;ko04727;ko04713;ko04714;ko04530;ko04750;ko04740;ko04742;ko04211;ko04213;ko05414;ko04310;ko04540;ko04371;ko04010;ko04014;ko04138;ko04361…					ko:K04345;ko:K07376
TRINITY_DN34908_c1_g1_i2	56	2	Drug metabolism - other enzymes;Drug metabolism - cytochrome P450;Metabolism of xenobiotics by cytochrome P450;Regulation of actin cytoskeleton;Cushing syndrome;Parathyroid hormone synthesis, secretion and action;EGFR tyrosine kinase inhibitor resistance;Endocrine resistance;Insulin signaling pathway;Platinum drug resistance;Progesterone-mediated oocyte maturation;Long-term depression;Glutathione…	ko00983;ko00982;ko00980;ko04810;ko04934;ko04928;ko01521;ko01522;ko04910;ko01524;ko04914;ko04730;ko00480;ko04720;ko04722;ko04726;ko04650;ko04510;ko04212;ko04214;ko04320;ko05418;ko04010;ko05220;ko04012;ko05221;ko05224;ko04013;ko05223;ko05226;ko05225;ko04015;ko05211;ko05210;ko05213;ko05212;ko05215;ko05214;ko05216;ko05219;ko05218;ko05200;ko05204;ko05205;ko05208;ko05207;ko05022;ko05010;ko04270;ko04150…					ko:K00799;ko:K04365
TRINITY_DN31464_c0_g1_i1	54	1	Regulation of actin cytoskeleton;AGE-RAGE signaling pathway in diabetic complications;Non-alcoholic fatty liver disease;Pancreatic secretion;Neutrophil extracellular trap formation;Neurotrophin signaling pathway;Natural killer cell mediated cytotoxicity;Tight junction;Adherens junction;Focal adhesion;Toll-like receptor signaling pathway;Diabetic cardiomyopathy;Lipid and atherosclerosis;Viral myoc…	ko04810;ko04933;ko04932;ko04972;ko04613;ko04722;ko04650;ko04530;ko04520;ko04510;ko04620;ko05415;ko05417;ko05416;ko05418;ko04670;ko04310;ko04662;ko04664;ko04666;ko04370;ko04010;ko05100;ko04014;ko04013;ko04015;ko04360;ko04361;ko05211;ko05210;ko05212;ko05200;ko05203;ko05205;ko05208;ko05020;ko05022;ko05130;ko05132;ko05131;ko05135;ko05014;ko04151;ko05120;ko04380;ko05231;ko04145;ko04024;ko05170;ko04071…					ko:K04392
TRINITY_DN33615_c0_g2_i3	54	1	Regulation of actin cytoskeleton;AGE-RAGE signaling pathway in diabetic complications;Non-alcoholic fatty liver disease;Pancreatic secretion;Neutrophil extracellular trap formation;Neurotrophin signaling pathway;Natural killer cell mediated cytotoxicity;Tight junction;Adherens junction;Focal adhesion;Toll-like receptor signaling pathway;Diabetic cardiomyopathy;Lipid and atherosclerosis;Viral myoc…	ko04810;ko04933;ko04932;ko04972;ko04613;ko04722;ko04650;ko04530;ko04520;ko04510;ko04620;ko05415;ko05417;ko05416;ko05418;ko04670;ko04310;ko04662;ko04664;ko04666;ko04370;ko04010;ko05100;ko04014;ko04013;ko04015;ko04360;ko04361;ko05211;ko05210;ko05212;ko05200;ko05203;ko05205;ko05208;ko05020;ko05022;ko05130;ko05132;ko05131;ko05135;ko05014;ko04151;ko05120;ko04380;ko05231;ko04145;ko04024;ko05170;ko04071…					ko:K04392
TRINITY_DN36495_c1_g2_i1	48	1	Insulin resistance;Non-alcoholic fatty liver disease;Growth hormone synthesis, secretion and action;Cushing syndrome;Alcoholic liver disease;EGFR tyrosine kinase inhibitor resistance;Insulin signaling pathway;Prolactin signaling pathway;Melanogenesis;Thyroid hormone signaling pathway;Neurotrophin signaling pathway;Dopaminergic synapse;Circadian rhythm - fly;IL-17 signaling pathway;Focal adhesion;…	ko04931;ko04932;ko04935;ko04934;ko04936;ko01521;ko04910;ko04917;ko04916;ko04919;ko04722;ko04728;ko04711;ko04657;ko04510;ko05415;ko05417;ko04550;ko04310;ko04660;ko04662;ko04012;ko05224;ko05226;ko05225;ko04360;ko05210;ko05213;ko05215;ko05217;ko05200;ko04110;ko04340;ko04341;ko05020;ko05022;ko05131;ko05010;ko05135;ko04390;ko04151;ko04150;ko05160;ko05163;ko05162;ko05165;ko05167;ko04062					ko:K03083
TRINITY_DN34303_c0_g2_i3	48	1	Insulin resistance;Non-alcoholic fatty liver disease;Growth hormone synthesis, secretion and action;Cushing syndrome;Alcoholic liver disease;EGFR tyrosine kinase inhibitor resistance;Insulin signaling pathway;Prolactin signaling pathway;Melanogenesis;Thyroid hormone signaling pathway;Neurotrophin signaling pathway;Dopaminergic synapse;Circadian rhythm - fly;IL-17 signaling pathway;Focal adhesion;…	ko04931;ko04932;ko04935;ko04934;ko04936;ko01521;ko04910;ko04917;ko04916;ko04919;ko04722;ko04728;ko04711;ko04657;ko04510;ko05415;ko05417;ko04550;ko04310;ko04660;ko04662;ko04012;ko05224;ko05226;ko05225;ko04360;ko05210;ko05213;ko05215;ko05217;ko05200;ko04110;ko04340;ko04341;ko05020;ko05022;ko05131;ko05010;ko05135;ko04390;ko04151;ko04150;ko05160;ko05163;ko05162;ko05165;ko05167;ko04062					ko:K03083
TRINITY_DN26067_c0_g1_i1	46	1	Glucagon signaling pathway;Oxytocin signaling pathway;Renin secretion;Aldosterone synthesis and secretion;Insulin signaling pathway;GnRH signaling pathway;Estrogen signaling pathway;Melanogenesis;Gastric acid secretion;Salivary secretion;Long-term potentiation;Neurotrophin signaling pathway;Dopaminergic synapse;Circadian entrainment;Inflammatory mediator regulation of TRP channels;Olfactory trans…	ko04922;ko04921;ko04924;ko04925;ko04910;ko04912;ko04915;ko04916;ko04971;ko04970;ko04720;ko04722;ko04728;ko04713;ko04750;ko04740;ko04744;ko04625;ko04745;ko04626;ko04218;ko05417;ko05418;ko04371;ko04014;ko04016;ko04015;ko05214;ko05200;ko04114;ko05022;ko05010;ko05133;ko05012;ko04270;ko04261;ko04020;ko04022;ko04024;ko05170;ko04070;ko05163;ko05167;ko05152;ko05031;ko05034					ko:K02183
TRINITY_DN27852_c0_g1_i1	46	1	Glucagon signaling pathway;Oxytocin signaling pathway;Renin secretion;Aldosterone synthesis and secretion;Insulin signaling pathway;GnRH signaling pathway;Estrogen signaling pathway;Melanogenesis;Gastric acid secretion;Salivary secretion;Long-term potentiation;Neurotrophin signaling pathway;Dopaminergic synapse;Circadian entrainment;Inflammatory mediator regulation of TRP channels;Olfactory trans…	ko04922;ko04921;ko04924;ko04925;ko04910;ko04912;ko04915;ko04916;ko04971;ko04970;ko04720;ko04722;ko04728;ko04713;ko04750;ko04740;ko04744;ko04625;ko04745;ko04626;ko04218;ko05417;ko05418;ko04371;ko04014;ko04016;ko04015;ko05214;ko05200;ko04114;ko05022;ko05010;ko05133;ko05012;ko04270;ko04261;ko04020;ko04022;ko04024;ko05170;ko04070;ko05163;ko05167;ko05152;ko05031;ko05034					ko:K02183
TRINITY_DN27852_c0_g1_i2	46	1	Glucagon signaling pathway;Oxytocin signaling pathway;Renin secretion;Aldosterone synthesis and secretion;Insulin signaling pathway;GnRH signaling pathway;Estrogen signaling pathway;Melanogenesis;Gastric acid secretion;Salivary secretion;Long-term potentiation;Neurotrophin signaling pathway;Dopaminergic synapse;Circadian entrainment;Inflammatory mediator regulation of TRP channels;Olfactory trans…	ko04922;ko04921;ko04924;ko04925;ko04910;ko04912;ko04915;ko04916;ko04971;ko04970;ko04720;ko04722;ko04728;ko04713;ko04750;ko04740;ko04744;ko04625;ko04745;ko04626;ko04218;ko05417;ko05418;ko04371;ko04014;ko04016;ko04015;ko05214;ko05200;ko04114;ko05022;ko05010;ko05133;ko05012;ko04270;ko04261;ko04020;ko04022;ko04024;ko05170;ko04070;ko05163;ko05167;ko05152;ko05031;ko05034					ko:K02183
TRINITY_DN27852_c0_g1_i3	46	1	Glucagon signaling pathway;Oxytocin signaling pathway;Renin secretion;Aldosterone synthesis and secretion;Insulin signaling pathway;GnRH signaling pathway;Estrogen signaling pathway;Melanogenesis;Gastric acid secretion;Salivary secretion;Long-term potentiation;Neurotrophin signaling pathway;Dopaminergic synapse;Circadian entrainment;Inflammatory mediator regulation of TRP channels;Olfactory trans…	ko04922;ko04921;ko04924;ko04925;ko04910;ko04912;ko04915;ko04916;ko04971;ko04970;ko04720;ko04722;ko04728;ko04713;ko04750;ko04740;ko04744;ko04625;ko04745;ko04626;ko04218;ko05417;ko05418;ko04371;ko04014;ko04016;ko04015;ko05214;ko05200;ko04114;ko05022;ko05010;ko05133;ko05012;ko04270;ko04261;ko04020;ko04022;ko04024;ko05170;ko04070;ko05163;ko05167;ko05152;ko05031;ko05034					ko:K02183
TRINITY_DN37145_c0_g1_i2	42	1	Growth hormone synthesis, secretion and action;Cushing syndrome;Oxytocin signaling pathway;Renin secretion;Regulation of lipolysis in adipocytes;Relaxin signaling pathway;Parathyroid hormone synthesis, secretion and action;Estrogen signaling pathway;Progesterone-mediated oocyte maturation;Melanogenesis;Gastric acid secretion;Long-term depression;Platelet activation;Glutamatergic synapse;Retrograd…	ko04935;ko04934;ko04921;ko04924;ko04923;ko04926;ko04928;ko04915;ko04914;ko04916;ko04971;ko04730;ko04611;ko04724;ko04723;ko04726;ko04725;ko04728;ko04727;ko04713;ko04670;ko04540;ko04371;ko04015;ko04360;ko05200;ko04113;ko05207;ko05142;ko05145;ko05133;ko05012;ko04261;ko04022;ko04024;ko05170;ko04071;ko05163;ko04062;ko05030;ko05032;ko05034					ko:K04630
TRINITY_DN22676_c0_g1_i1	42	1	Growth hormone synthesis, secretion and action;Cushing syndrome;Oxytocin signaling pathway;Renin secretion;Regulation of lipolysis in adipocytes;Relaxin signaling pathway;Parathyroid hormone synthesis, secretion and action;Estrogen signaling pathway;Progesterone-mediated oocyte maturation;Melanogenesis;Gastric acid secretion;Long-term depression;Platelet activation;Glutamatergic synapse;Retrograd…	ko04935;ko04934;ko04921;ko04924;ko04923;ko04926;ko04928;ko04915;ko04914;ko04916;ko04971;ko04730;ko04611;ko04724;ko04723;ko04726;ko04725;ko04728;ko04727;ko04713;ko04670;ko04540;ko04371;ko04015;ko04360;ko05200;ko04113;ko05207;ko05142;ko05145;ko05133;ko05012;ko04261;ko04022;ko04024;ko05170;ko04071;ko05163;ko04062;ko05030;ko05032;ko05034					ko:K04630
TRINITY_DN22676_c0_g1_i3	42	1	Growth hormone synthesis, secretion and action;Cushing syndrome;Oxytocin signaling pathway;Renin secretion;Regulation of lipolysis in adipocytes;Relaxin signaling pathway;Parathyroid hormone synthesis, secretion and action;Estrogen signaling pathway;Progesterone-mediated oocyte maturation;Melanogenesis;Gastric acid secretion;Long-term depression;Platelet activation;Glutamatergic synapse;Retrograd…	ko04935;ko04934;ko04921;ko04924;ko04923;ko04926;ko04928;ko04915;ko04914;ko04916;ko04971;ko04730;ko04611;ko04724;ko04723;ko04726;ko04725;ko04728;ko04727;ko04713;ko04670;ko04540;ko04371;ko04015;ko04360;ko05200;ko04113;ko05207;ko05142;ko05145;ko05133;ko05012;ko04261;ko04022;ko04024;ko05170;ko04071;ko05163;ko04062;ko05030;ko05032;ko05034					ko:K04630
TRINITY_DN22676_c0_g1_i2	42	1	Growth hormone synthesis, secretion and action;Cushing syndrome;Oxytocin signaling pathway;Renin secretion;Regulation of lipolysis in adipocytes;Relaxin signaling pathway;Parathyroid hormone synthesis, secretion and action;Estrogen signaling pathway;Progesterone-mediated oocyte maturation;Melanogenesis;Gastric acid secretion;Long-term depression;Platelet activation;Glutamatergic synapse;Retrograd…	ko04935;ko04934;ko04921;ko04924;ko04923;ko04926;ko04928;ko04915;ko04914;ko04916;ko04971;ko04730;ko04611;ko04724;ko04723;ko04726;ko04725;ko04728;ko04727;ko04713;ko04670;ko04540;ko04371;ko04015;ko04360;ko05200;ko04113;ko05207;ko05142;ko05145;ko05133;ko05012;ko04261;ko04022;ko04024;ko05170;ko04071;ko05163;ko04062;ko05030;ko05032;ko05034					ko:K04630
TRINITY_DN23304_c1_g1_i1	34	1	Cushing syndrome;Glucagon signaling pathway;Oxytocin signaling pathway;Aldosterone synthesis and secretion;Insulin secretion;GnRH signaling pathway;Melanogenesis;Gastric acid secretion;Long-term potentiation;Neurotrophin signaling pathway;Cholinergic synapse;Dopaminergic synapse;Circadian entrainment;Inflammatory mediator regulation of TRP channels;Olfactory transduction;Phototransduction - fly;N…	ko04934;ko04922;ko04921;ko04925;ko04911;ko04912;ko04916;ko04971;ko04720;ko04722;ko04725;ko04728;ko04713;ko04750;ko04740;ko04745;ko04217;ko05415;ko05417;ko04310;ko04012;ko04360;ko05214;ko05200;ko04114;ko05205;ko05022;ko05012;ko04261;ko04020;ko04024;ko05152;ko05031;ko04066					ko:K04515
TRINITY_DN31879_c0_g2_i1	32	1	Glucagon signaling pathway;Oxytocin signaling pathway;Renin secretion;Long-term potentiation;Glutamatergic synapse;Natural killer cell mediated cytotoxicity;Th1 and Th2 cell differentiation;Th17 cell differentiation;C-type lectin receptor signaling pathway;Cellular senescence;Lipid and atherosclerosis;Wnt signaling pathway;T cell receptor signaling pathway;B cell receptor signaling pathway;VEGF s…	ko04922;ko04921;ko04924;ko04720;ko04724;ko04650;ko04658;ko04659;ko04625;ko04218;ko05417;ko04310;ko04660;ko04662;ko04370;ko04010;ko04360;ko04114;ko05020;ko05022;ko05010;ko05014;ko04380;ko04020;ko04022;ko05235;ko05170;ko05163;ko05167;ko05166;ko05152;ko05031					ko:K06268
TRINITY_DN30651_c0_g1_i1	32	1	Glucagon signaling pathway;Oxytocin signaling pathway;Renin secretion;Long-term potentiation;Glutamatergic synapse;Natural killer cell mediated cytotoxicity;Th1 and Th2 cell differentiation;Th17 cell differentiation;C-type lectin receptor signaling pathway;Cellular senescence;Lipid and atherosclerosis;Wnt signaling pathway;T cell receptor signaling pathway;B cell receptor signaling pathway;VEGF s…	ko04922;ko04921;ko04924;ko04720;ko04724;ko04650;ko04658;ko04659;ko04625;ko04218;ko05417;ko04310;ko04660;ko04662;ko04370;ko04010;ko04360;ko04114;ko05020;ko05022;ko05010;ko05014;ko04380;ko04020;ko04022;ko05235;ko05170;ko05163;ko05167;ko05166;ko05152;ko05031					ko:K06268
TRINITY_DN30651_c0_g1_i3	32	1	Glucagon signaling pathway;Oxytocin signaling pathway;Renin secretion;Long-term potentiation;Glutamatergic synapse;Natural killer cell mediated cytotoxicity;Th1 and Th2 cell differentiation;Th17 cell differentiation;C-type lectin receptor signaling pathway;Cellular senescence;Lipid and atherosclerosis;Wnt signaling pathway;T cell receptor signaling pathway;B cell receptor signaling pathway;VEGF s…	ko04922;ko04921;ko04924;ko04720;ko04724;ko04650;ko04658;ko04659;ko04625;ko04218;ko05417;ko04310;ko04660;ko04662;ko04370;ko04010;ko04360;ko04114;ko05020;ko05022;ko05010;ko05014;ko04380;ko04020;ko04022;ko05235;ko05170;ko05163;ko05167;ko05166;ko05152;ko05031					ko:K06268
TRINITY_DN31879_c0_g1_i4	32	1	Glucagon signaling pathway;Oxytocin signaling pathway;Renin secretion;Long-term potentiation;Glutamatergic synapse;Natural killer cell mediated cytotoxicity;Th1 and Th2 cell differentiation;Th17 cell differentiation;C-type lectin receptor signaling pathway;Cellular senescence;Lipid and atherosclerosis;Wnt signaling pathway;T cell receptor signaling pathway;B cell receptor signaling pathway;VEGF s…	ko04922;ko04921;ko04924;ko04720;ko04724;ko04650;ko04658;ko04659;ko04625;ko04218;ko05417;ko04310;ko04660;ko04662;ko04370;ko04010;ko04360;ko04114;ko05020;ko05022;ko05010;ko05014;ko04380;ko04020;ko04022;ko05235;ko05170;ko05163;ko05167;ko05166;ko05152;ko05031					ko:K06268
TRINITY_DN31879_c0_g1_i3	32	1	Glucagon signaling pathway;Oxytocin signaling pathway;Renin secretion;Long-term potentiation;Glutamatergic synapse;Natural killer cell mediated cytotoxicity;Th1 and Th2 cell differentiation;Th17 cell differentiation;C-type lectin receptor signaling pathway;Cellular senescence;Lipid and atherosclerosis;Wnt signaling pathway;T cell receptor signaling pathway;B cell receptor signaling pathway;VEGF s…	ko04922;ko04921;ko04924;ko04720;ko04724;ko04650;ko04658;ko04659;ko04625;ko04218;ko05417;ko04310;ko04660;ko04662;ko04370;ko04010;ko04360;ko04114;ko05020;ko05022;ko05010;ko05014;ko04380;ko04020;ko04022;ko05235;ko05170;ko05163;ko05167;ko05166;ko05152;ko05031					ko:K06268
TRINITY_DN31879_c0_g1_i2	32	1	Glucagon signaling pathway;Oxytocin signaling pathway;Renin secretion;Long-term potentiation;Glutamatergic synapse;Natural killer cell mediated cytotoxicity;Th1 and Th2 cell differentiation;Th17 cell differentiation;C-type lectin receptor signaling pathway;Cellular senescence;Lipid and atherosclerosis;Wnt signaling pathway;T cell receptor signaling pathway;B cell receptor signaling pathway;VEGF s…	ko04922;ko04921;ko04924;ko04720;ko04724;ko04650;ko04658;ko04659;ko04625;ko04218;ko05417;ko04310;ko04660;ko04662;ko04370;ko04010;ko04360;ko04114;ko05020;ko05022;ko05010;ko05014;ko04380;ko04020;ko04022;ko05235;ko05170;ko05163;ko05167;ko05166;ko05152;ko05031					ko:K06268
TRINITY_DN35812_c0_g1_i21	32	1	Glucagon signaling pathway;Oxytocin signaling pathway;Renin secretion;Long-term potentiation;Glutamatergic synapse;Natural killer cell mediated cytotoxicity;Th1 and Th2 cell differentiation;Th17 cell differentiation;C-type lectin receptor signaling pathway;Cellular senescence;Lipid and atherosclerosis;Wnt signaling pathway;T cell receptor signaling pathway;B cell receptor signaling pathway;VEGF s…	ko04922;ko04921;ko04924;ko04720;ko04724;ko04650;ko04658;ko04659;ko04625;ko04218;ko05417;ko04310;ko04660;ko04662;ko04370;ko04010;ko04360;ko04114;ko05020;ko05022;ko05010;ko05014;ko04380;ko04020;ko04022;ko05235;ko05170;ko05163;ko05167;ko05166;ko05152;ko05031					ko:K06268
TRINITY_DN35812_c0_g1_i15	32	1	Glucagon signaling pathway;Oxytocin signaling pathway;Renin secretion;Long-term potentiation;Glutamatergic synapse;Natural killer cell mediated cytotoxicity;Th1 and Th2 cell differentiation;Th17 cell differentiation;C-type lectin receptor signaling pathway;Cellular senescence;Lipid and atherosclerosis;Wnt signaling pathway;T cell receptor signaling pathway;B cell receptor signaling pathway;VEGF s…	ko04922;ko04921;ko04924;ko04720;ko04724;ko04650;ko04658;ko04659;ko04625;ko04218;ko05417;ko04310;ko04660;ko04662;ko04370;ko04010;ko04360;ko04114;ko05020;ko05022;ko05010;ko05014;ko04380;ko04020;ko04022;ko05235;ko05170;ko05163;ko05167;ko05166;ko05152;ko05031					ko:K06268
TRINITY_DN38066_c1_g1_i1	32	1	Regulation of actin cytoskeleton;Oxytocin signaling pathway;Thyroid hormone signaling pathway;Gastric acid secretion;Platelet activation;Neutrophil extracellular trap formation;Thermogenesis;Tight junction;Adherens junction;Focal adhesion;Phototransduction - fly;Apoptosis;Hypertrophic cardiomyopathy;Arrhythmogenic right ventricular cardiomyopathy;Dilated cardiomyopathy;Viral myocarditis;Fluid she…	ko04810;ko04921;ko04919;ko04971;ko04611;ko04613;ko04714;ko04530;ko04520;ko04510;ko04745;ko04210;ko05410;ko05412;ko05414;ko05416;ko05418;ko04670;ko05100;ko05225;ko04015;ko05205;ko05130;ko05132;ko05131;ko05135;ko05014;ko04391;ko04390;ko05110;ko04145;ko05164					ko:K05692
TRINITY_DN30256_c0_g1_i11	32	1	Glucagon signaling pathway;Oxytocin signaling pathway;Renin secretion;Long-term potentiation;Glutamatergic synapse;Natural killer cell mediated cytotoxicity;Th1 and Th2 cell differentiation;Th17 cell differentiation;C-type lectin receptor signaling pathway;Cellular senescence;Lipid and atherosclerosis;Wnt signaling pathway;T cell receptor signaling pathway;B cell receptor signaling pathway;VEGF s…	ko04922;ko04921;ko04924;ko04720;ko04724;ko04650;ko04658;ko04659;ko04625;ko04218;ko05417;ko04310;ko04660;ko04662;ko04370;ko04010;ko04360;ko04114;ko05020;ko05022;ko05010;ko05014;ko04380;ko04020;ko04022;ko05235;ko05170;ko05163;ko05167;ko05166;ko05152;ko05031					ko:K06268
TRINITY_DN30256_c0_g1_i10	32	1	Glucagon signaling pathway;Oxytocin signaling pathway;Renin secretion;Long-term potentiation;Glutamatergic synapse;Natural killer cell mediated cytotoxicity;Th1 and Th2 cell differentiation;Th17 cell differentiation;C-type lectin receptor signaling pathway;Cellular senescence;Lipid and atherosclerosis;Wnt signaling pathway;T cell receptor signaling pathway;B cell receptor signaling pathway;VEGF s…	ko04922;ko04921;ko04924;ko04720;ko04724;ko04650;ko04658;ko04659;ko04625;ko04218;ko05417;ko04310;ko04660;ko04662;ko04370;ko04010;ko04360;ko04114;ko05020;ko05022;ko05010;ko05014;ko04380;ko04020;ko04022;ko05235;ko05170;ko05163;ko05167;ko05166;ko05152;ko05031					ko:K06268
TRINITY_DN30256_c0_g1_i22	32	1	Glucagon signaling pathway;Oxytocin signaling pathway;Renin secretion;Long-term potentiation;Glutamatergic synapse;Natural killer cell mediated cytotoxicity;Th1 and Th2 cell differentiation;Th17 cell differentiation;C-type lectin receptor signaling pathway;Cellular senescence;Lipid and atherosclerosis;Wnt signaling pathway;T cell receptor signaling pathway;B cell receptor signaling pathway;VEGF s…	ko04922;ko04921;ko04924;ko04720;ko04724;ko04650;ko04658;ko04659;ko04625;ko04218;ko05417;ko04310;ko04660;ko04662;ko04370;ko04010;ko04360;ko04114;ko05020;ko05022;ko05010;ko05014;ko04380;ko04020;ko04022;ko05235;ko05170;ko05163;ko05167;ko05166;ko05152;ko05031					ko:K06268
TRINITY_DN30256_c0_g1_i9	32	1	Glucagon signaling pathway;Oxytocin signaling pathway;Renin secretion;Long-term potentiation;Glutamatergic synapse;Natural killer cell mediated cytotoxicity;Th1 and Th2 cell differentiation;Th17 cell differentiation;C-type lectin receptor signaling pathway;Cellular senescence;Lipid and atherosclerosis;Wnt signaling pathway;T cell receptor signaling pathway;B cell receptor signaling pathway;VEGF s…	ko04922;ko04921;ko04924;ko04720;ko04724;ko04650;ko04658;ko04659;ko04625;ko04218;ko05417;ko04310;ko04660;ko04662;ko04370;ko04010;ko04360;ko04114;ko05020;ko05022;ko05010;ko05014;ko04380;ko04020;ko04022;ko05235;ko05170;ko05163;ko05167;ko05166;ko05152;ko05031					ko:K06268
TRINITY_DN30256_c0_g1_i3	32	1	Glucagon signaling pathway;Oxytocin signaling pathway;Renin secretion;Long-term potentiation;Glutamatergic synapse;Natural killer cell mediated cytotoxicity;Th1 and Th2 cell differentiation;Th17 cell differentiation;C-type lectin receptor signaling pathway;Cellular senescence;Lipid and atherosclerosis;Wnt signaling pathway;T cell receptor signaling pathway;B cell receptor signaling pathway;VEGF s…	ko04922;ko04921;ko04924;ko04720;ko04724;ko04650;ko04658;ko04659;ko04625;ko04218;ko05417;ko04310;ko04660;ko04662;ko04370;ko04010;ko04360;ko04114;ko05020;ko05022;ko05010;ko05014;ko04380;ko04020;ko04022;ko05235;ko05170;ko05163;ko05167;ko05166;ko05152;ko05031					ko:K06268
TRINITY_DN30256_c0_g1_i5	32	1	Glucagon signaling pathway;Oxytocin signaling pathway;Renin secretion;Long-term potentiation;Glutamatergic synapse;Natural killer cell mediated cytotoxicity;Th1 and Th2 cell differentiation;Th17 cell differentiation;C-type lectin receptor signaling pathway;Cellular senescence;Lipid and atherosclerosis;Wnt signaling pathway;T cell receptor signaling pathway;B cell receptor signaling pathway;VEGF s…	ko04922;ko04921;ko04924;ko04720;ko04724;ko04650;ko04658;ko04659;ko04625;ko04218;ko05417;ko04310;ko04660;ko04662;ko04370;ko04010;ko04360;ko04114;ko05020;ko05022;ko05010;ko05014;ko04380;ko04020;ko04022;ko05235;ko05170;ko05163;ko05167;ko05166;ko05152;ko05031					ko:K06268
TRINITY_DN35812_c0_g1_i8	32	1	Glucagon signaling pathway;Oxytocin signaling pathway;Renin secretion;Long-term potentiation;Glutamatergic synapse;Natural killer cell mediated cytotoxicity;Th1 and Th2 cell differentiation;Th17 cell differentiation;C-type lectin receptor signaling pathway;Cellular senescence;Lipid and atherosclerosis;Wnt signaling pathway;T cell receptor signaling pathway;B cell receptor signaling pathway;VEGF s…	ko04922;ko04921;ko04924;ko04720;ko04724;ko04650;ko04658;ko04659;ko04625;ko04218;ko05417;ko04310;ko04660;ko04662;ko04370;ko04010;ko04360;ko04114;ko05020;ko05022;ko05010;ko05014;ko04380;ko04020;ko04022;ko05235;ko05170;ko05163;ko05167;ko05166;ko05152;ko05031					ko:K06268
TRINITY_DN35812_c0_g1_i4	32	1	Glucagon signaling pathway;Oxytocin signaling pathway;Renin secretion;Long-term potentiation;Glutamatergic synapse;Natural killer cell mediated cytotoxicity;Th1 and Th2 cell differentiation;Th17 cell differentiation;C-type lectin receptor signaling pathway;Cellular senescence;Lipid and atherosclerosis;Wnt signaling pathway;T cell receptor signaling pathway;B cell receptor signaling pathway;VEGF s…	ko04922;ko04921;ko04924;ko04720;ko04724;ko04650;ko04658;ko04659;ko04625;ko04218;ko05417;ko04310;ko04660;ko04662;ko04370;ko04010;ko04360;ko04114;ko05020;ko05022;ko05010;ko05014;ko04380;ko04020;ko04022;ko05235;ko05170;ko05163;ko05167;ko05166;ko05152;ko05031					ko:K06268
TRINITY_DN30256_c0_g1_i23	32	1	Glucagon signaling pathway;Oxytocin signaling pathway;Renin secretion;Long-term potentiation;Glutamatergic synapse;Natural killer cell mediated cytotoxicity;Th1 and Th2 cell differentiation;Th17 cell differentiation;C-type lectin receptor signaling pathway;Cellular senescence;Lipid and atherosclerosis;Wnt signaling pathway;T cell receptor signaling pathway;B cell receptor signaling pathway;VEGF s…	ko04922;ko04921;ko04924;ko04720;ko04724;ko04650;ko04658;ko04659;ko04625;ko04218;ko05417;ko04310;ko04660;ko04662;ko04370;ko04010;ko04360;ko04114;ko05020;ko05022;ko05010;ko05014;ko04380;ko04020;ko04022;ko05235;ko05170;ko05163;ko05167;ko05166;ko05152;ko05031					ko:K06268
TRINITY_DN29725_c0_g1_i3	26	1	Growth hormone synthesis, secretion and action;Glucagon signaling pathway;Melanogenesis;Thyroid hormone signaling pathway;Long-term potentiation;Adherens junction;JAK-STAT signaling pathway;Notch signaling pathway;Wnt signaling pathway;Renal cell carcinoma;Prostate cancer;TGF-beta signaling pathway;Pathways in cancer;Cell cycle;Viral carcinogenesis;MicroRNAs in cancer;Huntington disease;cAMP sign…	ko04935;ko04922;ko04916;ko04919;ko04720;ko04520;ko04630;ko04330;ko04310;ko05211;ko05215;ko04350;ko05200;ko04110;ko05203;ko05206;ko05016;ko04024;ko05161;ko05165;ko05164;ko05167;ko05166;ko05152;ko04066;ko04068					ko:K04498
TRINITY_DN26854_c0_g1_i1	26	1	Growth hormone synthesis, secretion and action;Glucagon signaling pathway;Melanogenesis;Thyroid hormone signaling pathway;Long-term potentiation;Adherens junction;JAK-STAT signaling pathway;Notch signaling pathway;Wnt signaling pathway;Renal cell carcinoma;Prostate cancer;TGF-beta signaling pathway;Pathways in cancer;Cell cycle;Viral carcinogenesis;MicroRNAs in cancer;Huntington disease;cAMP sign…	ko04935;ko04922;ko04916;ko04919;ko04720;ko04520;ko04630;ko04330;ko04310;ko05211;ko05215;ko04350;ko05200;ko04110;ko05203;ko05206;ko05016;ko04024;ko05161;ko05165;ko05164;ko05167;ko05166;ko05152;ko04066;ko04068					ko:K04498
TRINITY_DN26854_c0_g1_i2	26	1	Growth hormone synthesis, secretion and action;Glucagon signaling pathway;Melanogenesis;Thyroid hormone signaling pathway;Long-term potentiation;Adherens junction;JAK-STAT signaling pathway;Notch signaling pathway;Wnt signaling pathway;Renal cell carcinoma;Prostate cancer;TGF-beta signaling pathway;Pathways in cancer;Cell cycle;Viral carcinogenesis;MicroRNAs in cancer;Huntington disease;cAMP sign…	ko04935;ko04922;ko04916;ko04919;ko04720;ko04520;ko04630;ko04330;ko04310;ko05211;ko05215;ko04350;ko05200;ko04110;ko05203;ko05206;ko05016;ko04024;ko05161;ko05165;ko05164;ko05167;ko05166;ko05152;ko04066;ko04068					ko:K04498
TRINITY_DN26854_c0_g1_i4	26	1	Growth hormone synthesis, secretion and action;Glucagon signaling pathway;Melanogenesis;Thyroid hormone signaling pathway;Long-term potentiation;Adherens junction;JAK-STAT signaling pathway;Notch signaling pathway;Wnt signaling pathway;Renal cell carcinoma;Prostate cancer;TGF-beta signaling pathway;Pathways in cancer;Cell cycle;Viral carcinogenesis;MicroRNAs in cancer;Huntington disease;cAMP sign…	ko04935;ko04922;ko04916;ko04919;ko04720;ko04520;ko04630;ko04330;ko04310;ko05211;ko05215;ko04350;ko05200;ko04110;ko05203;ko05206;ko05016;ko04024;ko05161;ko05165;ko05164;ko05167;ko05166;ko05152;ko04066;ko04068					ko:K04498
TRINITY_DN30304_c0_g2_i1	26	1	Growth hormone synthesis, secretion and action;Glucagon signaling pathway;Melanogenesis;Thyroid hormone signaling pathway;Long-term potentiation;Adherens junction;JAK-STAT signaling pathway;Notch signaling pathway;Wnt signaling pathway;Renal cell carcinoma;Prostate cancer;TGF-beta signaling pathway;Pathways in cancer;Cell cycle;Viral carcinogenesis;MicroRNAs in cancer;Huntington disease;cAMP sign…	ko04935;ko04922;ko04916;ko04919;ko04720;ko04520;ko04630;ko04330;ko04310;ko05211;ko05215;ko04350;ko05200;ko04110;ko05203;ko05206;ko05016;ko04024;ko05161;ko05165;ko05164;ko05167;ko05166;ko05152;ko04066;ko04068					ko:K04498
TRINITY_DN38018_c0_g1_i1	26	1	Growth hormone synthesis, secretion and action;Glucagon signaling pathway;Melanogenesis;Thyroid hormone signaling pathway;Long-term potentiation;Adherens junction;JAK-STAT signaling pathway;Notch signaling pathway;Wnt signaling pathway;Renal cell carcinoma;Prostate cancer;TGF-beta signaling pathway;Pathways in cancer;Cell cycle;Viral carcinogenesis;MicroRNAs in cancer;Huntington disease;cAMP sign…	ko04935;ko04922;ko04916;ko04919;ko04720;ko04520;ko04630;ko04330;ko04310;ko05211;ko05215;ko04350;ko05200;ko04110;ko05203;ko05206;ko05016;ko04024;ko05161;ko05165;ko05164;ko05167;ko05166;ko05152;ko04066;ko04068					ko:K04498
TRINITY_DN30304_c0_g1_i2	26	1	Growth hormone synthesis, secretion and action;Glucagon signaling pathway;Melanogenesis;Thyroid hormone signaling pathway;Long-term potentiation;Adherens junction;JAK-STAT signaling pathway;Notch signaling pathway;Wnt signaling pathway;Renal cell carcinoma;Prostate cancer;TGF-beta signaling pathway;Pathways in cancer;Cell cycle;Viral carcinogenesis;MicroRNAs in cancer;Huntington disease;cAMP sign…	ko04935;ko04922;ko04916;ko04919;ko04720;ko04520;ko04630;ko04330;ko04310;ko05211;ko05215;ko04350;ko05200;ko04110;ko05203;ko05206;ko05016;ko04024;ko05161;ko05165;ko05164;ko05167;ko05166;ko05152;ko04066;ko04068					ko:K04498
TRINITY_DN33005_c0_g1_i2	25	3	Cushing syndrome;Endocrine resistance;Cellular senescence;Chronic myeloid leukemia;Small cell lung cancer;Breast cancer;Non-small cell lung cancer;Gastric cancer;Hepatocellular carcinoma;Pancreatic cancer;Prostate cancer;Glioma;Bladder cancer;Melanoma;TGF-beta signaling pathway;Pathways in cancer;Cell cycle;MicroRNAs in cancer;RNA degradation;Hepatitis B;Hepatitis C;Human cytomegalovirus infectio…	ko04934;ko01522;ko04218;ko05220;ko05222;ko05224;ko05223;ko05226;ko05225;ko05212;ko05215;ko05214;ko05219;ko05218;ko04350;ko05200;ko04110;ko05206;ko03018;ko05161;ko05160;ko05163;ko05167;ko05166;ko05169					ko:K06620;ko:K04682;ko:K12590
TRINITY_DN33005_c0_g1_i3	25	3	Cushing syndrome;Endocrine resistance;Cellular senescence;Chronic myeloid leukemia;Small cell lung cancer;Breast cancer;Non-small cell lung cancer;Gastric cancer;Hepatocellular carcinoma;Pancreatic cancer;Prostate cancer;Glioma;Bladder cancer;Melanoma;TGF-beta signaling pathway;Pathways in cancer;Cell cycle;MicroRNAs in cancer;RNA degradation;Hepatitis B;Hepatitis C;Human cytomegalovirus infectio…	ko04934;ko01522;ko04218;ko05220;ko05222;ko05224;ko05223;ko05226;ko05225;ko05212;ko05215;ko05214;ko05219;ko05218;ko04350;ko05200;ko04110;ko05206;ko03018;ko05161;ko05160;ko05163;ko05167;ko05166;ko05169					ko:K06620;ko:K04682;ko:K12590
TRINITY_DN33005_c0_g1_i1	25	3	Cushing syndrome;Endocrine resistance;Cellular senescence;Chronic myeloid leukemia;Small cell lung cancer;Breast cancer;Non-small cell lung cancer;Gastric cancer;Hepatocellular carcinoma;Pancreatic cancer;Prostate cancer;Glioma;Bladder cancer;Melanoma;TGF-beta signaling pathway;Pathways in cancer;Cell cycle;MicroRNAs in cancer;RNA degradation;Hepatitis B;Hepatitis C;Human cytomegalovirus infectio…	ko04934;ko01522;ko04218;ko05220;ko05222;ko05224;ko05223;ko05226;ko05225;ko05212;ko05215;ko05214;ko05219;ko05218;ko04350;ko05200;ko04110;ko05206;ko03018;ko05161;ko05160;ko05163;ko05167;ko05166;ko05169					ko:K06620;ko:K04682;ko:K12590
TRINITY_DN25355_c0_g1_i1	25	3	Alcoholic liver disease;Neurotrophin signaling pathway;NOD-like receptor signaling pathway;Toll-like receptor signaling pathway;Toll and Imd signaling pathway;Plant-pathogen interaction;Lipid and atherosclerosis;MAPK signaling pathway;MAPK signaling pathway - plant;Leishmaniasis;Chagas disease;Toxoplasmosis;Pathogenic Escherichia coli infection;Salmonella infection;Pertussis;Yersinia infection;Hu…	ko04936;ko04722;ko04621;ko04620;ko04624;ko04626;ko05417;ko04010;ko04016;ko05140;ko05142;ko05145;ko05130;ko05132;ko05133;ko05135;ko05170;ko05171;ko05161;ko05162;ko05164;ko05169;ko05168;ko05152;ko04064					ko:K04733;ko:K04730;ko:K13420
TRINITY_DN35452_c0_g2_i1	25	3	Cushing syndrome;Endocrine resistance;Cellular senescence;Chronic myeloid leukemia;Small cell lung cancer;Breast cancer;Non-small cell lung cancer;Gastric cancer;Hepatocellular carcinoma;Pancreatic cancer;Prostate cancer;Glioma;Bladder cancer;Melanoma;TGF-beta signaling pathway;Pathways in cancer;Cell cycle;MicroRNAs in cancer;RNA degradation;Hepatitis B;Hepatitis C;Human cytomegalovirus infectio…	ko04934;ko01522;ko04218;ko05220;ko05222;ko05224;ko05223;ko05226;ko05225;ko05212;ko05215;ko05214;ko05219;ko05218;ko04350;ko05200;ko04110;ko05206;ko03018;ko05161;ko05160;ko05163;ko05167;ko05166;ko05169					ko:K06620;ko:K04682;ko:K12590
TRINITY_DN53446_c0_g1_i1	23	1	Alcoholic liver disease;Neurotrophin signaling pathway;NOD-like receptor signaling pathway;Toll-like receptor signaling pathway;Toll and Imd signaling pathway;Lipid and atherosclerosis;MAPK signaling pathway;Leishmaniasis;Chagas disease;Toxoplasmosis;Pathogenic Escherichia coli infection;Salmonella infection;Pertussis;Yersinia infection;Human immunodeficiency virus 1 infection;Coronavirus disease…	ko04936;ko04722;ko04621;ko04620;ko04624;ko05417;ko04010;ko05140;ko05142;ko05145;ko05130;ko05132;ko05133;ko05135;ko05170;ko05171;ko05161;ko05162;ko05164;ko05169;ko05168;ko05152;ko04064					ko:K04733
TRINITY_DN26835_c0_g2_i1	23	1	Alcoholic liver disease;Neurotrophin signaling pathway;NOD-like receptor signaling pathway;Toll-like receptor signaling pathway;Toll and Imd signaling pathway;Lipid and atherosclerosis;MAPK signaling pathway;Leishmaniasis;Chagas disease;Toxoplasmosis;Pathogenic Escherichia coli infection;Salmonella infection;Pertussis;Yersinia infection;Human immunodeficiency virus 1 infection;Coronavirus disease…	ko04936;ko04722;ko04621;ko04620;ko04624;ko05417;ko04010;ko05140;ko05142;ko05145;ko05130;ko05132;ko05133;ko05135;ko05170;ko05171;ko05161;ko05162;ko05164;ko05169;ko05168;ko05152;ko04064					ko:K04733
TRINITY_DN21195_c0_g3_i1	23	1	Alcoholic liver disease;Neurotrophin signaling pathway;NOD-like receptor signaling pathway;Toll-like receptor signaling pathway;Toll and Imd signaling pathway;Lipid and atherosclerosis;MAPK signaling pathway;Leishmaniasis;Chagas disease;Toxoplasmosis;Pathogenic Escherichia coli infection;Salmonella infection;Pertussis;Yersinia infection;Human immunodeficiency virus 1 infection;Coronavirus disease…	ko04936;ko04722;ko04621;ko04620;ko04624;ko05417;ko04010;ko05140;ko05142;ko05145;ko05130;ko05132;ko05133;ko05135;ko05170;ko05171;ko05161;ko05162;ko05164;ko05169;ko05168;ko05152;ko04064					ko:K04733
TRINITY_DN22984_c0_g1_i2	23	1	Alcoholic liver disease;Neurotrophin signaling pathway;NOD-like receptor signaling pathway;Toll-like receptor signaling pathway;Toll and Imd signaling pathway;Lipid and atherosclerosis;MAPK signaling pathway;Leishmaniasis;Chagas disease;Toxoplasmosis;Pathogenic Escherichia coli infection;Salmonella infection;Pertussis;Yersinia infection;Human immunodeficiency virus 1 infection;Coronavirus disease…	ko04936;ko04722;ko04621;ko04620;ko04624;ko05417;ko04010;ko05140;ko05142;ko05145;ko05130;ko05132;ko05133;ko05135;ko05170;ko05171;ko05161;ko05162;ko05164;ko05169;ko05168;ko05152;ko04064					ko:K04733
TRINITY_DN37887_c0_g3_i1	23	1	Alcoholic liver disease;Neurotrophin signaling pathway;NOD-like receptor signaling pathway;Toll-like receptor signaling pathway;Toll and Imd signaling pathway;Lipid and atherosclerosis;MAPK signaling pathway;Leishmaniasis;Chagas disease;Toxoplasmosis;Pathogenic Escherichia coli infection;Salmonella infection;Pertussis;Yersinia infection;Human immunodeficiency virus 1 infection;Coronavirus disease…	ko04936;ko04722;ko04621;ko04620;ko04624;ko05417;ko04010;ko05140;ko05142;ko05145;ko05130;ko05132;ko05133;ko05135;ko05170;ko05171;ko05161;ko05162;ko05164;ko05169;ko05168;ko05152;ko04064					ko:K04733
TRINITY_DN37887_c0_g3_i5	23	1	Alcoholic liver disease;Neurotrophin signaling pathway;NOD-like receptor signaling pathway;Toll-like receptor signaling pathway;Toll and Imd signaling pathway;Lipid and atherosclerosis;MAPK signaling pathway;Leishmaniasis;Chagas disease;Toxoplasmosis;Pathogenic Escherichia coli infection;Salmonella infection;Pertussis;Yersinia infection;Human immunodeficiency virus 1 infection;Coronavirus disease…	ko04936;ko04722;ko04621;ko04620;ko04624;ko05417;ko04010;ko05140;ko05142;ko05145;ko05130;ko05132;ko05133;ko05135;ko05170;ko05171;ko05161;ko05162;ko05164;ko05169;ko05168;ko05152;ko04064					ko:K04733
TRINITY_DN36121_c1_g3_i1	23	1	Alcoholic liver disease;Neurotrophin signaling pathway;NOD-like receptor signaling pathway;Toll-like receptor signaling pathway;Toll and Imd signaling pathway;Lipid and atherosclerosis;MAPK signaling pathway;Leishmaniasis;Chagas disease;Toxoplasmosis;Pathogenic Escherichia coli infection;Salmonella infection;Pertussis;Yersinia infection;Human immunodeficiency virus 1 infection;Coronavirus disease…	ko04936;ko04722;ko04621;ko04620;ko04624;ko05417;ko04010;ko05140;ko05142;ko05145;ko05130;ko05132;ko05133;ko05135;ko05170;ko05171;ko05161;ko05162;ko05164;ko05169;ko05168;ko05152;ko04064					ko:K04733
TRINITY_DN16676_c0_g1_i1	23	1	Alcoholic liver disease;Neurotrophin signaling pathway;NOD-like receptor signaling pathway;Toll-like receptor signaling pathway;Toll and Imd signaling pathway;Lipid and atherosclerosis;MAPK signaling pathway;Leishmaniasis;Chagas disease;Toxoplasmosis;Pathogenic Escherichia coli infection;Salmonella infection;Pertussis;Yersinia infection;Human immunodeficiency virus 1 infection;Coronavirus disease…	ko04936;ko04722;ko04621;ko04620;ko04624;ko05417;ko04010;ko05140;ko05142;ko05145;ko05130;ko05132;ko05133;ko05135;ko05170;ko05171;ko05161;ko05162;ko05164;ko05169;ko05168;ko05152;ko04064					ko:K04733
TRINITY_DN36782_c0_g3_i6	23	1	Alcoholic liver disease;Neurotrophin signaling pathway;NOD-like receptor signaling pathway;Toll-like receptor signaling pathway;Toll and Imd signaling pathway;Lipid and atherosclerosis;MAPK signaling pathway;Leishmaniasis;Chagas disease;Toxoplasmosis;Pathogenic Escherichia coli infection;Salmonella infection;Pertussis;Yersinia infection;Human immunodeficiency virus 1 infection;Coronavirus disease…	ko04936;ko04722;ko04621;ko04620;ko04624;ko05417;ko04010;ko05140;ko05142;ko05145;ko05130;ko05132;ko05133;ko05135;ko05170;ko05171;ko05161;ko05162;ko05164;ko05169;ko05168;ko05152;ko04064					ko:K04733
TRINITY_DN36782_c0_g3_i4	23	1	Alcoholic liver disease;Neurotrophin signaling pathway;NOD-like receptor signaling pathway;Toll-like receptor signaling pathway;Toll and Imd signaling pathway;Lipid and atherosclerosis;MAPK signaling pathway;Leishmaniasis;Chagas disease;Toxoplasmosis;Pathogenic Escherichia coli infection;Salmonella infection;Pertussis;Yersinia infection;Human immunodeficiency virus 1 infection;Coronavirus disease…	ko04936;ko04722;ko04621;ko04620;ko04624;ko05417;ko04010;ko05140;ko05142;ko05145;ko05130;ko05132;ko05133;ko05135;ko05170;ko05171;ko05161;ko05162;ko05164;ko05169;ko05168;ko05152;ko04064					ko:K04733
TRINITY_DN57575_c0_g1_i1	23	1	Alcoholic liver disease;Neurotrophin signaling pathway;NOD-like receptor signaling pathway;Toll-like receptor signaling pathway;Toll and Imd signaling pathway;Lipid and atherosclerosis;MAPK signaling pathway;Leishmaniasis;Chagas disease;Toxoplasmosis;Pathogenic Escherichia coli infection;Salmonella infection;Pertussis;Yersinia infection;Human immunodeficiency virus 1 infection;Coronavirus disease…	ko04936;ko04722;ko04621;ko04620;ko04624;ko05417;ko04010;ko05140;ko05142;ko05145;ko05130;ko05132;ko05133;ko05135;ko05170;ko05171;ko05161;ko05162;ko05164;ko05169;ko05168;ko05152;ko04064					ko:K04733
TRINITY_DN37650_c1_g2_i7	23	1	Alcoholic liver disease;Neurotrophin signaling pathway;NOD-like receptor signaling pathway;Toll-like receptor signaling pathway;Toll and Imd signaling pathway;Lipid and atherosclerosis;MAPK signaling pathway;Leishmaniasis;Chagas disease;Toxoplasmosis;Pathogenic Escherichia coli infection;Salmonella infection;Pertussis;Yersinia infection;Human immunodeficiency virus 1 infection;Coronavirus disease…	ko04936;ko04722;ko04621;ko04620;ko04624;ko05417;ko04010;ko05140;ko05142;ko05145;ko05130;ko05132;ko05133;ko05135;ko05170;ko05171;ko05161;ko05162;ko05164;ko05169;ko05168;ko05152;ko04064					ko:K04733
TRINITY_DN21195_c0_g1_i1	23	1	Alcoholic liver disease;Neurotrophin signaling pathway;NOD-like receptor signaling pathway;Toll-like receptor signaling pathway;Toll and Imd signaling pathway;Lipid and atherosclerosis;MAPK signaling pathway;Leishmaniasis;Chagas disease;Toxoplasmosis;Pathogenic Escherichia coli infection;Salmonella infection;Pertussis;Yersinia infection;Human immunodeficiency virus 1 infection;Coronavirus disease…	ko04936;ko04722;ko04621;ko04620;ko04624;ko05417;ko04010;ko05140;ko05142;ko05145;ko05130;ko05132;ko05133;ko05135;ko05170;ko05171;ko05161;ko05162;ko05164;ko05169;ko05168;ko05152;ko04064					ko:K04733
TRINITY_DN36372_c1_g1_i2	23	1	Alcoholic liver disease;Neurotrophin signaling pathway;NOD-like receptor signaling pathway;Toll-like receptor signaling pathway;Toll and Imd signaling pathway;Lipid and atherosclerosis;MAPK signaling pathway;Leishmaniasis;Chagas disease;Toxoplasmosis;Pathogenic Escherichia coli infection;Salmonella infection;Pertussis;Yersinia infection;Human immunodeficiency virus 1 infection;Coronavirus disease…	ko04936;ko04722;ko04621;ko04620;ko04624;ko05417;ko04010;ko05140;ko05142;ko05145;ko05130;ko05132;ko05133;ko05135;ko05170;ko05171;ko05161;ko05162;ko05164;ko05169;ko05168;ko05152;ko04064					ko:K04733
TRINITY_DN37765_c0_g3_i10	23	1	Alcoholic liver disease;Neurotrophin signaling pathway;NOD-like receptor signaling pathway;Toll-like receptor signaling pathway;Toll and Imd signaling pathway;Lipid and atherosclerosis;MAPK signaling pathway;Leishmaniasis;Chagas disease;Toxoplasmosis;Pathogenic Escherichia coli infection;Salmonella infection;Pertussis;Yersinia infection;Human immunodeficiency virus 1 infection;Coronavirus disease…	ko04936;ko04722;ko04621;ko04620;ko04624;ko05417;ko04010;ko05140;ko05142;ko05145;ko05130;ko05132;ko05133;ko05135;ko05170;ko05171;ko05161;ko05162;ko05164;ko05169;ko05168;ko05152;ko04064					ko:K04733
TRINITY_DN57203_c0_g1_i1	23	1	Alcoholic liver disease;Neurotrophin signaling pathway;NOD-like receptor signaling pathway;Toll-like receptor signaling pathway;Toll and Imd signaling pathway;Lipid and atherosclerosis;MAPK signaling pathway;Leishmaniasis;Chagas disease;Toxoplasmosis;Pathogenic Escherichia coli infection;Salmonella infection;Pertussis;Yersinia infection;Human immunodeficiency virus 1 infection;Coronavirus disease…	ko04936;ko04722;ko04621;ko04620;ko04624;ko05417;ko04010;ko05140;ko05142;ko05145;ko05130;ko05132;ko05133;ko05135;ko05170;ko05171;ko05161;ko05162;ko05164;ko05169;ko05168;ko05152;ko04064					ko:K04733
TRINITY_DN14528_c0_g2_i1	23	1	Alcoholic liver disease;Neurotrophin signaling pathway;NOD-like receptor signaling pathway;Toll-like receptor signaling pathway;Toll and Imd signaling pathway;Lipid and atherosclerosis;MAPK signaling pathway;Leishmaniasis;Chagas disease;Toxoplasmosis;Pathogenic Escherichia coli infection;Salmonella infection;Pertussis;Yersinia infection;Human immunodeficiency virus 1 infection;Coronavirus disease…	ko04936;ko04722;ko04621;ko04620;ko04624;ko05417;ko04010;ko05140;ko05142;ko05145;ko05130;ko05132;ko05133;ko05135;ko05170;ko05171;ko05161;ko05162;ko05164;ko05169;ko05168;ko05152;ko04064					ko:K04733
TRINITY_DN34057_c3_g3_i3	23	1	Alcoholic liver disease;Neurotrophin signaling pathway;NOD-like receptor signaling pathway;Toll-like receptor signaling pathway;Toll and Imd signaling pathway;Lipid and atherosclerosis;MAPK signaling pathway;Leishmaniasis;Chagas disease;Toxoplasmosis;Pathogenic Escherichia coli infection;Salmonella infection;Pertussis;Yersinia infection;Human immunodeficiency virus 1 infection;Coronavirus disease…	ko04936;ko04722;ko04621;ko04620;ko04624;ko05417;ko04010;ko05140;ko05142;ko05145;ko05130;ko05132;ko05133;ko05135;ko05170;ko05171;ko05161;ko05162;ko05164;ko05169;ko05168;ko05152;ko04064					ko:K04733
TRINITY_DN34057_c3_g3_i1	23	1	Alcoholic liver disease;Neurotrophin signaling pathway;NOD-like receptor signaling pathway;Toll-like receptor signaling pathway;Toll and Imd signaling pathway;Lipid and atherosclerosis;MAPK signaling pathway;Leishmaniasis;Chagas disease;Toxoplasmosis;Pathogenic Escherichia coli infection;Salmonella infection;Pertussis;Yersinia infection;Human immunodeficiency virus 1 infection;Coronavirus disease…	ko04936;ko04722;ko04621;ko04620;ko04624;ko05417;ko04010;ko05140;ko05142;ko05145;ko05130;ko05132;ko05133;ko05135;ko05170;ko05171;ko05161;ko05162;ko05164;ko05169;ko05168;ko05152;ko04064					ko:K04733
TRINITY_DN36058_c0_g1_i1	23	1	Alcoholic liver disease;Neurotrophin signaling pathway;NOD-like receptor signaling pathway;Toll-like receptor signaling pathway;Toll and Imd signaling pathway;Lipid and atherosclerosis;MAPK signaling pathway;Leishmaniasis;Chagas disease;Toxoplasmosis;Pathogenic Escherichia coli infection;Salmonella infection;Pertussis;Yersinia infection;Human immunodeficiency virus 1 infection;Coronavirus disease…	ko04936;ko04722;ko04621;ko04620;ko04624;ko05417;ko04010;ko05140;ko05142;ko05145;ko05130;ko05132;ko05133;ko05135;ko05170;ko05171;ko05161;ko05162;ko05164;ko05169;ko05168;ko05152;ko04064					ko:K04733
TRINITY_DN33487_c0_g1_i4	23	2	Alcoholic liver disease;Neurotrophin signaling pathway;NOD-like receptor signaling pathway;Toll-like receptor signaling pathway;Toll and Imd signaling pathway;Lipid and atherosclerosis;MAPK signaling pathway;Leishmaniasis;Chagas disease;Toxoplasmosis;Pathogenic Escherichia coli infection;Salmonella infection;Pertussis;Yersinia infection;Human immunodeficiency virus 1 infection;Coronavirus disease…	ko04936;ko04722;ko04621;ko04620;ko04624;ko05417;ko04010;ko05140;ko05142;ko05145;ko05130;ko05132;ko05133;ko05135;ko05170;ko05171;ko05161;ko05162;ko05164;ko05169;ko05168;ko05152;ko04064					ko:K04733;ko:K04730
TRINITY_DN33487_c0_g1_i1	23	2	Alcoholic liver disease;Neurotrophin signaling pathway;NOD-like receptor signaling pathway;Toll-like receptor signaling pathway;Toll and Imd signaling pathway;Lipid and atherosclerosis;MAPK signaling pathway;Leishmaniasis;Chagas disease;Toxoplasmosis;Pathogenic Escherichia coli infection;Salmonella infection;Pertussis;Yersinia infection;Human immunodeficiency virus 1 infection;Coronavirus disease…	ko04936;ko04722;ko04621;ko04620;ko04624;ko05417;ko04010;ko05140;ko05142;ko05145;ko05130;ko05132;ko05133;ko05135;ko05170;ko05171;ko05161;ko05162;ko05164;ko05169;ko05168;ko05152;ko04064					ko:K04733;ko:K04730
TRINITY_DN34057_c3_g6_i4	23	1	Alcoholic liver disease;Neurotrophin signaling pathway;NOD-like receptor signaling pathway;Toll-like receptor signaling pathway;Toll and Imd signaling pathway;Lipid and atherosclerosis;MAPK signaling pathway;Leishmaniasis;Chagas disease;Toxoplasmosis;Pathogenic Escherichia coli infection;Salmonella infection;Pertussis;Yersinia infection;Human immunodeficiency virus 1 infection;Coronavirus disease…	ko04936;ko04722;ko04621;ko04620;ko04624;ko05417;ko04010;ko05140;ko05142;ko05145;ko05130;ko05132;ko05133;ko05135;ko05170;ko05171;ko05161;ko05162;ko05164;ko05169;ko05168;ko05152;ko04064					ko:K04733
TRINITY_DN21887_c0_g1_i2	23	1	Alcoholic liver disease;Neurotrophin signaling pathway;NOD-like receptor signaling pathway;Toll-like receptor signaling pathway;Toll and Imd signaling pathway;Lipid and atherosclerosis;MAPK signaling pathway;Leishmaniasis;Chagas disease;Toxoplasmosis;Pathogenic Escherichia coli infection;Salmonella infection;Pertussis;Yersinia infection;Human immunodeficiency virus 1 infection;Coronavirus disease…	ko04936;ko04722;ko04621;ko04620;ko04624;ko05417;ko04010;ko05140;ko05142;ko05145;ko05130;ko05132;ko05133;ko05135;ko05170;ko05171;ko05161;ko05162;ko05164;ko05169;ko05168;ko05152;ko04064					ko:K04733
TRINITY_DN21887_c0_g1_i1	23	1	Alcoholic liver disease;Neurotrophin signaling pathway;NOD-like receptor signaling pathway;Toll-like receptor signaling pathway;Toll and Imd signaling pathway;Lipid and atherosclerosis;MAPK signaling pathway;Leishmaniasis;Chagas disease;Toxoplasmosis;Pathogenic Escherichia coli infection;Salmonella infection;Pertussis;Yersinia infection;Human immunodeficiency virus 1 infection;Coronavirus disease…	ko04936;ko04722;ko04621;ko04620;ko04624;ko05417;ko04010;ko05140;ko05142;ko05145;ko05130;ko05132;ko05133;ko05135;ko05170;ko05171;ko05161;ko05162;ko05164;ko05169;ko05168;ko05152;ko04064					ko:K04733
TRINITY_DN43935_c0_g1_i1	23	1	Alcoholic liver disease;Neurotrophin signaling pathway;NOD-like receptor signaling pathway;Toll-like receptor signaling pathway;Toll and Imd signaling pathway;Lipid and atherosclerosis;MAPK signaling pathway;Leishmaniasis;Chagas disease;Toxoplasmosis;Pathogenic Escherichia coli infection;Salmonella infection;Pertussis;Yersinia infection;Human immunodeficiency virus 1 infection;Coronavirus disease…	ko04936;ko04722;ko04621;ko04620;ko04624;ko05417;ko04010;ko05140;ko05142;ko05145;ko05130;ko05132;ko05133;ko05135;ko05170;ko05171;ko05161;ko05162;ko05164;ko05169;ko05168;ko05152;ko04064					ko:K04733
TRINITY_DN18377_c0_g1_i1	23	1	Alcoholic liver disease;Neurotrophin signaling pathway;NOD-like receptor signaling pathway;Toll-like receptor signaling pathway;Toll and Imd signaling pathway;Lipid and atherosclerosis;MAPK signaling pathway;Leishmaniasis;Chagas disease;Toxoplasmosis;Pathogenic Escherichia coli infection;Salmonella infection;Pertussis;Yersinia infection;Human immunodeficiency virus 1 infection;Coronavirus disease…	ko04936;ko04722;ko04621;ko04620;ko04624;ko05417;ko04010;ko05140;ko05142;ko05145;ko05130;ko05132;ko05133;ko05135;ko05170;ko05171;ko05161;ko05162;ko05164;ko05169;ko05168;ko05152;ko04064					ko:K04733
TRINITY_DN35684_c0_g3_i2	23	1	Alcoholic liver disease;Neurotrophin signaling pathway;NOD-like receptor signaling pathway;Toll-like receptor signaling pathway;Toll and Imd signaling pathway;Lipid and atherosclerosis;MAPK signaling pathway;Leishmaniasis;Chagas disease;Toxoplasmosis;Pathogenic Escherichia coli infection;Salmonella infection;Pertussis;Yersinia infection;Human immunodeficiency virus 1 infection;Coronavirus disease…	ko04936;ko04722;ko04621;ko04620;ko04624;ko05417;ko04010;ko05140;ko05142;ko05145;ko05130;ko05132;ko05133;ko05135;ko05170;ko05171;ko05161;ko05162;ko05164;ko05169;ko05168;ko05152;ko04064					ko:K04733
TRINITY_DN52575_c0_g1_i1	23	1	Alcoholic liver disease;Neurotrophin signaling pathway;NOD-like receptor signaling pathway;Toll-like receptor signaling pathway;Toll and Imd signaling pathway;Lipid and atherosclerosis;MAPK signaling pathway;Leishmaniasis;Chagas disease;Toxoplasmosis;Pathogenic Escherichia coli infection;Salmonella infection;Pertussis;Yersinia infection;Human immunodeficiency virus 1 infection;Coronavirus disease…	ko04936;ko04722;ko04621;ko04620;ko04624;ko05417;ko04010;ko05140;ko05142;ko05145;ko05130;ko05132;ko05133;ko05135;ko05170;ko05171;ko05161;ko05162;ko05164;ko05169;ko05168;ko05152;ko04064					ko:K04733
TRINITY_DN36420_c0_g1_i7	23	1	Alcoholic liver disease;Neurotrophin signaling pathway;NOD-like receptor signaling pathway;Toll-like receptor signaling pathway;Toll and Imd signaling pathway;Lipid and atherosclerosis;MAPK signaling pathway;Leishmaniasis;Chagas disease;Toxoplasmosis;Pathogenic Escherichia coli infection;Salmonella infection;Pertussis;Yersinia infection;Human immunodeficiency virus 1 infection;Coronavirus disease…	ko04936;ko04722;ko04621;ko04620;ko04624;ko05417;ko04010;ko05140;ko05142;ko05145;ko05130;ko05132;ko05133;ko05135;ko05170;ko05171;ko05161;ko05162;ko05164;ko05169;ko05168;ko05152;ko04064					ko:K04733
TRINITY_DN36420_c0_g1_i4	23	1	Alcoholic liver disease;Neurotrophin signaling pathway;NOD-like receptor signaling pathway;Toll-like receptor signaling pathway;Toll and Imd signaling pathway;Lipid and atherosclerosis;MAPK signaling pathway;Leishmaniasis;Chagas disease;Toxoplasmosis;Pathogenic Escherichia coli infection;Salmonella infection;Pertussis;Yersinia infection;Human immunodeficiency virus 1 infection;Coronavirus disease…	ko04936;ko04722;ko04621;ko04620;ko04624;ko05417;ko04010;ko05140;ko05142;ko05145;ko05130;ko05132;ko05133;ko05135;ko05170;ko05171;ko05161;ko05162;ko05164;ko05169;ko05168;ko05152;ko04064					ko:K04733
TRINITY_DN36420_c0_g1_i1	23	1	Alcoholic liver disease;Neurotrophin signaling pathway;NOD-like receptor signaling pathway;Toll-like receptor signaling pathway;Toll and Imd signaling pathway;Lipid and atherosclerosis;MAPK signaling pathway;Leishmaniasis;Chagas disease;Toxoplasmosis;Pathogenic Escherichia coli infection;Salmonella infection;Pertussis;Yersinia infection;Human immunodeficiency virus 1 infection;Coronavirus disease…	ko04936;ko04722;ko04621;ko04620;ko04624;ko05417;ko04010;ko05140;ko05142;ko05145;ko05130;ko05132;ko05133;ko05135;ko05170;ko05171;ko05161;ko05162;ko05164;ko05169;ko05168;ko05152;ko04064					ko:K04733
TRINITY_DN35584_c0_g2_i2	23	1	Alcoholic liver disease;Neurotrophin signaling pathway;NOD-like receptor signaling pathway;Toll-like receptor signaling pathway;Toll and Imd signaling pathway;Lipid and atherosclerosis;MAPK signaling pathway;Leishmaniasis;Chagas disease;Toxoplasmosis;Pathogenic Escherichia coli infection;Salmonella infection;Pertussis;Yersinia infection;Human immunodeficiency virus 1 infection;Coronavirus disease…	ko04936;ko04722;ko04621;ko04620;ko04624;ko05417;ko04010;ko05140;ko05142;ko05145;ko05130;ko05132;ko05133;ko05135;ko05170;ko05171;ko05161;ko05162;ko05164;ko05169;ko05168;ko05152;ko04064					ko:K04733
TRINITY_DN31270_c0_g4_i1	23	1	Alcoholic liver disease;Neurotrophin signaling pathway;NOD-like receptor signaling pathway;Toll-like receptor signaling pathway;Toll and Imd signaling pathway;Lipid and atherosclerosis;MAPK signaling pathway;Leishmaniasis;Chagas disease;Toxoplasmosis;Pathogenic Escherichia coli infection;Salmonella infection;Pertussis;Yersinia infection;Human immunodeficiency virus 1 infection;Coronavirus disease…	ko04936;ko04722;ko04621;ko04620;ko04624;ko05417;ko04010;ko05140;ko05142;ko05145;ko05130;ko05132;ko05133;ko05135;ko05170;ko05171;ko05161;ko05162;ko05164;ko05169;ko05168;ko05152;ko04064					ko:K04733
TRINITY_DN37765_c0_g3_i3	23	1	Alcoholic liver disease;Neurotrophin signaling pathway;NOD-like receptor signaling pathway;Toll-like receptor signaling pathway;Toll and Imd signaling pathway;Lipid and atherosclerosis;MAPK signaling pathway;Leishmaniasis;Chagas disease;Toxoplasmosis;Pathogenic Escherichia coli infection;Salmonella infection;Pertussis;Yersinia infection;Human immunodeficiency virus 1 infection;Coronavirus disease…	ko04936;ko04722;ko04621;ko04620;ko04624;ko05417;ko04010;ko05140;ko05142;ko05145;ko05130;ko05132;ko05133;ko05135;ko05170;ko05171;ko05161;ko05162;ko05164;ko05169;ko05168;ko05152;ko04064					ko:K04733
TRINITY_DN24594_c0_g2_i1	23	2	Insulin resistance;Non-alcoholic fatty liver disease;Alcoholic liver disease;Adipocytokine signaling pathway;Glucagon signaling pathway;Oxytocin signaling pathway;Insulin signaling pathway;Circadian rhythm;Thermogenesis;Tight junction;Longevity regulating pathway;Longevity regulating pathway - multiple species;Hypertrophic cardiomyopathy;Fluid shear stress and atherosclerosis;Apelin signaling pat…	ko04931;ko04932;ko04936;ko04920;ko04922;ko04921;ko04910;ko04710;ko04714;ko04530;ko04211;ko04213;ko05410;ko05418;ko04371;ko04138;ko04361;ko04113;ko04151;ko04150;ko04152;ko04140;ko04068					ko:K07198;ko:K12761
TRINITY_DN29000_c0_g2_i1	23	1	Alcoholic liver disease;Neurotrophin signaling pathway;NOD-like receptor signaling pathway;Toll-like receptor signaling pathway;Toll and Imd signaling pathway;Lipid and atherosclerosis;MAPK signaling pathway;Leishmaniasis;Chagas disease;Toxoplasmosis;Pathogenic Escherichia coli infection;Salmonella infection;Pertussis;Yersinia infection;Human immunodeficiency virus 1 infection;Coronavirus disease…	ko04936;ko04722;ko04621;ko04620;ko04624;ko05417;ko04010;ko05140;ko05142;ko05145;ko05130;ko05132;ko05133;ko05135;ko05170;ko05171;ko05161;ko05162;ko05164;ko05169;ko05168;ko05152;ko04064					ko:K04733
TRINITY_DN36782_c0_g4_i6	23	1	Alcoholic liver disease;Neurotrophin signaling pathway;NOD-like receptor signaling pathway;Toll-like receptor signaling pathway;Toll and Imd signaling pathway;Lipid and atherosclerosis;MAPK signaling pathway;Leishmaniasis;Chagas disease;Toxoplasmosis;Pathogenic Escherichia coli infection;Salmonella infection;Pertussis;Yersinia infection;Human immunodeficiency virus 1 infection;Coronavirus disease…	ko04936;ko04722;ko04621;ko04620;ko04624;ko05417;ko04010;ko05140;ko05142;ko05145;ko05130;ko05132;ko05133;ko05135;ko05170;ko05171;ko05161;ko05162;ko05164;ko05169;ko05168;ko05152;ko04064					ko:K04733
TRINITY_DN36782_c0_g4_i2	23	1	Alcoholic liver disease;Neurotrophin signaling pathway;NOD-like receptor signaling pathway;Toll-like receptor signaling pathway;Toll and Imd signaling pathway;Lipid and atherosclerosis;MAPK signaling pathway;Leishmaniasis;Chagas disease;Toxoplasmosis;Pathogenic Escherichia coli infection;Salmonella infection;Pertussis;Yersinia infection;Human immunodeficiency virus 1 infection;Coronavirus disease…	ko04936;ko04722;ko04621;ko04620;ko04624;ko05417;ko04010;ko05140;ko05142;ko05145;ko05130;ko05132;ko05133;ko05135;ko05170;ko05171;ko05161;ko05162;ko05164;ko05169;ko05168;ko05152;ko04064					ko:K04733
TRINITY_DN36782_c0_g4_i5	23	1	Alcoholic liver disease;Neurotrophin signaling pathway;NOD-like receptor signaling pathway;Toll-like receptor signaling pathway;Toll and Imd signaling pathway;Lipid and atherosclerosis;MAPK signaling pathway;Leishmaniasis;Chagas disease;Toxoplasmosis;Pathogenic Escherichia coli infection;Salmonella infection;Pertussis;Yersinia infection;Human immunodeficiency virus 1 infection;Coronavirus disease…	ko04936;ko04722;ko04621;ko04620;ko04624;ko05417;ko04010;ko05140;ko05142;ko05145;ko05130;ko05132;ko05133;ko05135;ko05170;ko05171;ko05161;ko05162;ko05164;ko05169;ko05168;ko05152;ko04064					ko:K04733
TRINITY_DN36782_c0_g4_i4	23	1	Alcoholic liver disease;Neurotrophin signaling pathway;NOD-like receptor signaling pathway;Toll-like receptor signaling pathway;Toll and Imd signaling pathway;Lipid and atherosclerosis;MAPK signaling pathway;Leishmaniasis;Chagas disease;Toxoplasmosis;Pathogenic Escherichia coli infection;Salmonella infection;Pertussis;Yersinia infection;Human immunodeficiency virus 1 infection;Coronavirus disease…	ko04936;ko04722;ko04621;ko04620;ko04624;ko05417;ko04010;ko05140;ko05142;ko05145;ko05130;ko05132;ko05133;ko05135;ko05170;ko05171;ko05161;ko05162;ko05164;ko05169;ko05168;ko05152;ko04064					ko:K04733
TRINITY_DN33749_c0_g2_i1	23	1	Alcoholic liver disease;Neurotrophin signaling pathway;NOD-like receptor signaling pathway;Toll-like receptor signaling pathway;Toll and Imd signaling pathway;Lipid and atherosclerosis;MAPK signaling pathway;Leishmaniasis;Chagas disease;Toxoplasmosis;Pathogenic Escherichia coli infection;Salmonella infection;Pertussis;Yersinia infection;Human immunodeficiency virus 1 infection;Coronavirus disease…	ko04936;ko04722;ko04621;ko04620;ko04624;ko05417;ko04010;ko05140;ko05142;ko05145;ko05130;ko05132;ko05133;ko05135;ko05170;ko05171;ko05161;ko05162;ko05164;ko05169;ko05168;ko05152;ko04064					ko:K04733
TRINITY_DN14528_c0_g1_i1	23	1	Alcoholic liver disease;Neurotrophin signaling pathway;NOD-like receptor signaling pathway;Toll-like receptor signaling pathway;Toll and Imd signaling pathway;Lipid and atherosclerosis;MAPK signaling pathway;Leishmaniasis;Chagas disease;Toxoplasmosis;Pathogenic Escherichia coli infection;Salmonella infection;Pertussis;Yersinia infection;Human immunodeficiency virus 1 infection;Coronavirus disease…	ko04936;ko04722;ko04621;ko04620;ko04624;ko05417;ko04010;ko05140;ko05142;ko05145;ko05130;ko05132;ko05133;ko05135;ko05170;ko05171;ko05161;ko05162;ko05164;ko05169;ko05168;ko05152;ko04064					ko:K04733
TRINITY_DN29884_c0_g1_i4	23	1	Alcoholic liver disease;Neurotrophin signaling pathway;NOD-like receptor signaling pathway;Toll-like receptor signaling pathway;Toll and Imd signaling pathway;Lipid and atherosclerosis;MAPK signaling pathway;Leishmaniasis;Chagas disease;Toxoplasmosis;Pathogenic Escherichia coli infection;Salmonella infection;Pertussis;Yersinia infection;Human immunodeficiency virus 1 infection;Coronavirus disease…	ko04936;ko04722;ko04621;ko04620;ko04624;ko05417;ko04010;ko05140;ko05142;ko05145;ko05130;ko05132;ko05133;ko05135;ko05170;ko05171;ko05161;ko05162;ko05164;ko05169;ko05168;ko05152;ko04064					ko:K04733
TRINITY_DN38561_c0_g1_i1	23	2	Alcoholic liver disease;Neurotrophin signaling pathway;NOD-like receptor signaling pathway;Toll-like receptor signaling pathway;Toll and Imd signaling pathway;Lipid and atherosclerosis;MAPK signaling pathway;Leishmaniasis;Chagas disease;Toxoplasmosis;Pathogenic Escherichia coli infection;Salmonella infection;Pertussis;Yersinia infection;Human immunodeficiency virus 1 infection;Coronavirus disease…	ko04936;ko04722;ko04621;ko04620;ko04624;ko05417;ko04010;ko05140;ko05142;ko05145;ko05130;ko05132;ko05133;ko05135;ko05170;ko05171;ko05161;ko05162;ko05164;ko05169;ko05168;ko05152;ko04064					ko:K04733;ko:K04730
TRINITY_DN32161_c0_g1_i3	23	1	Alcoholic liver disease;Neurotrophin signaling pathway;NOD-like receptor signaling pathway;Toll-like receptor signaling pathway;Toll and Imd signaling pathway;Lipid and atherosclerosis;MAPK signaling pathway;Leishmaniasis;Chagas disease;Toxoplasmosis;Pathogenic Escherichia coli infection;Salmonella infection;Pertussis;Yersinia infection;Human immunodeficiency virus 1 infection;Coronavirus disease…	ko04936;ko04722;ko04621;ko04620;ko04624;ko05417;ko04010;ko05140;ko05142;ko05145;ko05130;ko05132;ko05133;ko05135;ko05170;ko05171;ko05161;ko05162;ko05164;ko05169;ko05168;ko05152;ko04064					ko:K04733
TRINITY_DN25758_c0_g1_i1	23	1	Alcoholic liver disease;Neurotrophin signaling pathway;NOD-like receptor signaling pathway;Toll-like receptor signaling pathway;Toll and Imd signaling pathway;Lipid and atherosclerosis;MAPK signaling pathway;Leishmaniasis;Chagas disease;Toxoplasmosis;Pathogenic Escherichia coli infection;Salmonella infection;Pertussis;Yersinia infection;Human immunodeficiency virus 1 infection;Coronavirus disease…	ko04936;ko04722;ko04621;ko04620;ko04624;ko05417;ko04010;ko05140;ko05142;ko05145;ko05130;ko05132;ko05133;ko05135;ko05170;ko05171;ko05161;ko05162;ko05164;ko05169;ko05168;ko05152;ko04064					ko:K04733
TRINITY_DN35735_c0_g2_i3	23	1	Alcoholic liver disease;Neurotrophin signaling pathway;NOD-like receptor signaling pathway;Toll-like receptor signaling pathway;Toll and Imd signaling pathway;Lipid and atherosclerosis;MAPK signaling pathway;Leishmaniasis;Chagas disease;Toxoplasmosis;Pathogenic Escherichia coli infection;Salmonella infection;Pertussis;Yersinia infection;Human immunodeficiency virus 1 infection;Coronavirus disease…	ko04936;ko04722;ko04621;ko04620;ko04624;ko05417;ko04010;ko05140;ko05142;ko05145;ko05130;ko05132;ko05133;ko05135;ko05170;ko05171;ko05161;ko05162;ko05164;ko05169;ko05168;ko05152;ko04064					ko:K04733
TRINITY_DN35735_c0_g2_i4	23	1	Alcoholic liver disease;Neurotrophin signaling pathway;NOD-like receptor signaling pathway;Toll-like receptor signaling pathway;Toll and Imd signaling pathway;Lipid and atherosclerosis;MAPK signaling pathway;Leishmaniasis;Chagas disease;Toxoplasmosis;Pathogenic Escherichia coli infection;Salmonella infection;Pertussis;Yersinia infection;Human immunodeficiency virus 1 infection;Coronavirus disease…	ko04936;ko04722;ko04621;ko04620;ko04624;ko05417;ko04010;ko05140;ko05142;ko05145;ko05130;ko05132;ko05133;ko05135;ko05170;ko05171;ko05161;ko05162;ko05164;ko05169;ko05168;ko05152;ko04064					ko:K04733
TRINITY_DN37945_c0_g1_i2	23	1	Alcoholic liver disease;Neurotrophin signaling pathway;NOD-like receptor signaling pathway;Toll-like receptor signaling pathway;Toll and Imd signaling pathway;Lipid and atherosclerosis;MAPK signaling pathway;Leishmaniasis;Chagas disease;Toxoplasmosis;Pathogenic Escherichia coli infection;Salmonella infection;Pertussis;Yersinia infection;Human immunodeficiency virus 1 infection;Coronavirus disease…	ko04936;ko04722;ko04621;ko04620;ko04624;ko05417;ko04010;ko05140;ko05142;ko05145;ko05130;ko05132;ko05133;ko05135;ko05170;ko05171;ko05161;ko05162;ko05164;ko05169;ko05168;ko05152;ko04064					ko:K04733
TRINITY_DN37945_c0_g1_i1	23	1	Alcoholic liver disease;Neurotrophin signaling pathway;NOD-like receptor signaling pathway;Toll-like receptor signaling pathway;Toll and Imd signaling pathway;Lipid and atherosclerosis;MAPK signaling pathway;Leishmaniasis;Chagas disease;Toxoplasmosis;Pathogenic Escherichia coli infection;Salmonella infection;Pertussis;Yersinia infection;Human immunodeficiency virus 1 infection;Coronavirus disease…	ko04936;ko04722;ko04621;ko04620;ko04624;ko05417;ko04010;ko05140;ko05142;ko05145;ko05130;ko05132;ko05133;ko05135;ko05170;ko05171;ko05161;ko05162;ko05164;ko05169;ko05168;ko05152;ko04064					ko:K04733
TRINITY_DN46326_c0_g1_i1	23	1	Alcoholic liver disease;Neurotrophin signaling pathway;NOD-like receptor signaling pathway;Toll-like receptor signaling pathway;Toll and Imd signaling pathway;Lipid and atherosclerosis;MAPK signaling pathway;Leishmaniasis;Chagas disease;Toxoplasmosis;Pathogenic Escherichia coli infection;Salmonella infection;Pertussis;Yersinia infection;Human immunodeficiency virus 1 infection;Coronavirus disease…	ko04936;ko04722;ko04621;ko04620;ko04624;ko05417;ko04010;ko05140;ko05142;ko05145;ko05130;ko05132;ko05133;ko05135;ko05170;ko05171;ko05161;ko05162;ko05164;ko05169;ko05168;ko05152;ko04064					ko:K04733
TRINITY_DN11832_c0_g1_i1	23	1	Alcoholic liver disease;Neurotrophin signaling pathway;NOD-like receptor signaling pathway;Toll-like receptor signaling pathway;Toll and Imd signaling pathway;Lipid and atherosclerosis;MAPK signaling pathway;Leishmaniasis;Chagas disease;Toxoplasmosis;Pathogenic Escherichia coli infection;Salmonella infection;Pertussis;Yersinia infection;Human immunodeficiency virus 1 infection;Coronavirus disease…	ko04936;ko04722;ko04621;ko04620;ko04624;ko05417;ko04010;ko05140;ko05142;ko05145;ko05130;ko05132;ko05133;ko05135;ko05170;ko05171;ko05161;ko05162;ko05164;ko05169;ko05168;ko05152;ko04064					ko:K04733
TRINITY_DN33417_c0_g1_i2	23	1	Alcoholic liver disease;Neurotrophin signaling pathway;NOD-like receptor signaling pathway;Toll-like receptor signaling pathway;Toll and Imd signaling pathway;Lipid and atherosclerosis;MAPK signaling pathway;Leishmaniasis;Chagas disease;Toxoplasmosis;Pathogenic Escherichia coli infection;Salmonella infection;Pertussis;Yersinia infection;Human immunodeficiency virus 1 infection;Coronavirus disease…	ko04936;ko04722;ko04621;ko04620;ko04624;ko05417;ko04010;ko05140;ko05142;ko05145;ko05130;ko05132;ko05133;ko05135;ko05170;ko05171;ko05161;ko05162;ko05164;ko05169;ko05168;ko05152;ko04064					ko:K04733
TRINITY_DN37650_c1_g2_i16	23	1	Alcoholic liver disease;Neurotrophin signaling pathway;NOD-like receptor signaling pathway;Toll-like receptor signaling pathway;Toll and Imd signaling pathway;Lipid and atherosclerosis;MAPK signaling pathway;Leishmaniasis;Chagas disease;Toxoplasmosis;Pathogenic Escherichia coli infection;Salmonella infection;Pertussis;Yersinia infection;Human immunodeficiency virus 1 infection;Coronavirus disease…	ko04936;ko04722;ko04621;ko04620;ko04624;ko05417;ko04010;ko05140;ko05142;ko05145;ko05130;ko05132;ko05133;ko05135;ko05170;ko05171;ko05161;ko05162;ko05164;ko05169;ko05168;ko05152;ko04064					ko:K04733
TRINITY_DN37650_c1_g2_i13	23	1	Alcoholic liver disease;Neurotrophin signaling pathway;NOD-like receptor signaling pathway;Toll-like receptor signaling pathway;Toll and Imd signaling pathway;Lipid and atherosclerosis;MAPK signaling pathway;Leishmaniasis;Chagas disease;Toxoplasmosis;Pathogenic Escherichia coli infection;Salmonella infection;Pertussis;Yersinia infection;Human immunodeficiency virus 1 infection;Coronavirus disease…	ko04936;ko04722;ko04621;ko04620;ko04624;ko05417;ko04010;ko05140;ko05142;ko05145;ko05130;ko05132;ko05133;ko05135;ko05170;ko05171;ko05161;ko05162;ko05164;ko05169;ko05168;ko05152;ko04064					ko:K04733
TRINITY_DN31348_c0_g1_i2	23	1	Insulin resistance;Regulation of actin cytoskeleton;Oxytocin signaling pathway;Insulin signaling pathway;Platelet activation;Long-term potentiation;Dopaminergic synapse;Inflammatory mediator regulation of TRP channels;Focal adhesion;Cellular senescence;Diabetic cardiomyopathy;Meiosis - yeast;Oocyte meiosis;Proteoglycans in cancer;mRNA surveillance pathway;Vascular smooth muscle contraction;Hippo …	ko04931;ko04810;ko04921;ko04910;ko04611;ko04720;ko04728;ko04750;ko04510;ko04218;ko05415;ko04113;ko04114;ko05205;ko03015;ko04270;ko04390;ko04261;ko04022;ko04024;ko05168;ko05031;ko05034					ko:K06269
TRINITY_DN31348_c0_g1_i1	23	1	Insulin resistance;Regulation of actin cytoskeleton;Oxytocin signaling pathway;Insulin signaling pathway;Platelet activation;Long-term potentiation;Dopaminergic synapse;Inflammatory mediator regulation of TRP channels;Focal adhesion;Cellular senescence;Diabetic cardiomyopathy;Meiosis - yeast;Oocyte meiosis;Proteoglycans in cancer;mRNA surveillance pathway;Vascular smooth muscle contraction;Hippo …	ko04931;ko04810;ko04921;ko04910;ko04611;ko04720;ko04728;ko04750;ko04510;ko04218;ko05415;ko04113;ko04114;ko05205;ko03015;ko04270;ko04390;ko04261;ko04022;ko04024;ko05168;ko05031;ko05034					ko:K06269
TRINITY_DN37324_c3_g2_i2	23	1	Alcoholic liver disease;Neurotrophin signaling pathway;NOD-like receptor signaling pathway;Toll-like receptor signaling pathway;Toll and Imd signaling pathway;Lipid and atherosclerosis;MAPK signaling pathway;Leishmaniasis;Chagas disease;Toxoplasmosis;Pathogenic Escherichia coli infection;Salmonella infection;Pertussis;Yersinia infection;Human immunodeficiency virus 1 infection;Coronavirus disease…	ko04936;ko04722;ko04621;ko04620;ko04624;ko05417;ko04010;ko05140;ko05142;ko05145;ko05130;ko05132;ko05133;ko05135;ko05170;ko05171;ko05161;ko05162;ko05164;ko05169;ko05168;ko05152;ko04064					ko:K04733
TRINITY_DN51352_c0_g1_i1	23	1	Alcoholic liver disease;Neurotrophin signaling pathway;NOD-like receptor signaling pathway;Toll-like receptor signaling pathway;Toll and Imd signaling pathway;Lipid and atherosclerosis;MAPK signaling pathway;Leishmaniasis;Chagas disease;Toxoplasmosis;Pathogenic Escherichia coli infection;Salmonella infection;Pertussis;Yersinia infection;Human immunodeficiency virus 1 infection;Coronavirus disease…	ko04936;ko04722;ko04621;ko04620;ko04624;ko05417;ko04010;ko05140;ko05142;ko05145;ko05130;ko05132;ko05133;ko05135;ko05170;ko05171;ko05161;ko05162;ko05164;ko05169;ko05168;ko05152;ko04064					ko:K04733
TRINITY_DN23431_c0_g1_i1	23	1	Alcoholic liver disease;Neurotrophin signaling pathway;NOD-like receptor signaling pathway;Toll-like receptor signaling pathway;Toll and Imd signaling pathway;Lipid and atherosclerosis;MAPK signaling pathway;Leishmaniasis;Chagas disease;Toxoplasmosis;Pathogenic Escherichia coli infection;Salmonella infection;Pertussis;Yersinia infection;Human immunodeficiency virus 1 infection;Coronavirus disease…	ko04936;ko04722;ko04621;ko04620;ko04624;ko05417;ko04010;ko05140;ko05142;ko05145;ko05130;ko05132;ko05133;ko05135;ko05170;ko05171;ko05161;ko05162;ko05164;ko05169;ko05168;ko05152;ko04064					ko:K04733
TRINITY_DN31270_c0_g1_i7	23	1	Alcoholic liver disease;Neurotrophin signaling pathway;NOD-like receptor signaling pathway;Toll-like receptor signaling pathway;Toll and Imd signaling pathway;Lipid and atherosclerosis;MAPK signaling pathway;Leishmaniasis;Chagas disease;Toxoplasmosis;Pathogenic Escherichia coli infection;Salmonella infection;Pertussis;Yersinia infection;Human immunodeficiency virus 1 infection;Coronavirus disease…	ko04936;ko04722;ko04621;ko04620;ko04624;ko05417;ko04010;ko05140;ko05142;ko05145;ko05130;ko05132;ko05133;ko05135;ko05170;ko05171;ko05161;ko05162;ko05164;ko05169;ko05168;ko05152;ko04064					ko:K04733
TRINITY_DN31270_c0_g1_i3	23	1	Alcoholic liver disease;Neurotrophin signaling pathway;NOD-like receptor signaling pathway;Toll-like receptor signaling pathway;Toll and Imd signaling pathway;Lipid and atherosclerosis;MAPK signaling pathway;Leishmaniasis;Chagas disease;Toxoplasmosis;Pathogenic Escherichia coli infection;Salmonella infection;Pertussis;Yersinia infection;Human immunodeficiency virus 1 infection;Coronavirus disease…	ko04936;ko04722;ko04621;ko04620;ko04624;ko05417;ko04010;ko05140;ko05142;ko05145;ko05130;ko05132;ko05133;ko05135;ko05170;ko05171;ko05161;ko05162;ko05164;ko05169;ko05168;ko05152;ko04064					ko:K04733
TRINITY_DN26299_c0_g1_i3	23	1	Alcoholic liver disease;Neurotrophin signaling pathway;NOD-like receptor signaling pathway;Toll-like receptor signaling pathway;Toll and Imd signaling pathway;Lipid and atherosclerosis;MAPK signaling pathway;Leishmaniasis;Chagas disease;Toxoplasmosis;Pathogenic Escherichia coli infection;Salmonella infection;Pertussis;Yersinia infection;Human immunodeficiency virus 1 infection;Coronavirus disease…	ko04936;ko04722;ko04621;ko04620;ko04624;ko05417;ko04010;ko05140;ko05142;ko05145;ko05130;ko05132;ko05133;ko05135;ko05170;ko05171;ko05161;ko05162;ko05164;ko05169;ko05168;ko05152;ko04064					ko:K04733
TRINITY_DN26299_c0_g1_i1	23	1	Alcoholic liver disease;Neurotrophin signaling pathway;NOD-like receptor signaling pathway;Toll-like receptor signaling pathway;Toll and Imd signaling pathway;Lipid and atherosclerosis;MAPK signaling pathway;Leishmaniasis;Chagas disease;Toxoplasmosis;Pathogenic Escherichia coli infection;Salmonella infection;Pertussis;Yersinia infection;Human immunodeficiency virus 1 infection;Coronavirus disease…	ko04936;ko04722;ko04621;ko04620;ko04624;ko05417;ko04010;ko05140;ko05142;ko05145;ko05130;ko05132;ko05133;ko05135;ko05170;ko05171;ko05161;ko05162;ko05164;ko05169;ko05168;ko05152;ko04064					ko:K04733
TRINITY_DN26299_c0_g1_i2	23	1	Alcoholic liver disease;Neurotrophin signaling pathway;NOD-like receptor signaling pathway;Toll-like receptor signaling pathway;Toll and Imd signaling pathway;Lipid and atherosclerosis;MAPK signaling pathway;Leishmaniasis;Chagas disease;Toxoplasmosis;Pathogenic Escherichia coli infection;Salmonella infection;Pertussis;Yersinia infection;Human immunodeficiency virus 1 infection;Coronavirus disease…	ko04936;ko04722;ko04621;ko04620;ko04624;ko05417;ko04010;ko05140;ko05142;ko05145;ko05130;ko05132;ko05133;ko05135;ko05170;ko05171;ko05161;ko05162;ko05164;ko05169;ko05168;ko05152;ko04064					ko:K04733
TRINITY_DN21079_c0_g2_i1	23	1	Alcoholic liver disease;Neurotrophin signaling pathway;NOD-like receptor signaling pathway;Toll-like receptor signaling pathway;Toll and Imd signaling pathway;Lipid and atherosclerosis;MAPK signaling pathway;Leishmaniasis;Chagas disease;Toxoplasmosis;Pathogenic Escherichia coli infection;Salmonella infection;Pertussis;Yersinia infection;Human immunodeficiency virus 1 infection;Coronavirus disease…	ko04936;ko04722;ko04621;ko04620;ko04624;ko05417;ko04010;ko05140;ko05142;ko05145;ko05130;ko05132;ko05133;ko05135;ko05170;ko05171;ko05161;ko05162;ko05164;ko05169;ko05168;ko05152;ko04064					ko:K04733
TRINITY_DN34807_c0_g1_i2	23	1	Alcoholic liver disease;Neurotrophin signaling pathway;NOD-like receptor signaling pathway;Toll-like receptor signaling pathway;Toll and Imd signaling pathway;Lipid and atherosclerosis;MAPK signaling pathway;Leishmaniasis;Chagas disease;Toxoplasmosis;Pathogenic Escherichia coli infection;Salmonella infection;Pertussis;Yersinia infection;Human immunodeficiency virus 1 infection;Coronavirus disease…	ko04936;ko04722;ko04621;ko04620;ko04624;ko05417;ko04010;ko05140;ko05142;ko05145;ko05130;ko05132;ko05133;ko05135;ko05170;ko05171;ko05161;ko05162;ko05164;ko05169;ko05168;ko05152;ko04064					ko:K04733
TRINITY_DN34807_c0_g1_i1	23	1	Alcoholic liver disease;Neurotrophin signaling pathway;NOD-like receptor signaling pathway;Toll-like receptor signaling pathway;Toll and Imd signaling pathway;Lipid and atherosclerosis;MAPK signaling pathway;Leishmaniasis;Chagas disease;Toxoplasmosis;Pathogenic Escherichia coli infection;Salmonella infection;Pertussis;Yersinia infection;Human immunodeficiency virus 1 infection;Coronavirus disease…	ko04936;ko04722;ko04621;ko04620;ko04624;ko05417;ko04010;ko05140;ko05142;ko05145;ko05130;ko05132;ko05133;ko05135;ko05170;ko05171;ko05161;ko05162;ko05164;ko05169;ko05168;ko05152;ko04064					ko:K04733
TRINITY_DN36291_c0_g1_i1	23	1	Alcoholic liver disease;Neurotrophin signaling pathway;NOD-like receptor signaling pathway;Toll-like receptor signaling pathway;Toll and Imd signaling pathway;Lipid and atherosclerosis;MAPK signaling pathway;Leishmaniasis;Chagas disease;Toxoplasmosis;Pathogenic Escherichia coli infection;Salmonella infection;Pertussis;Yersinia infection;Human immunodeficiency virus 1 infection;Coronavirus disease…	ko04936;ko04722;ko04621;ko04620;ko04624;ko05417;ko04010;ko05140;ko05142;ko05145;ko05130;ko05132;ko05133;ko05135;ko05170;ko05171;ko05161;ko05162;ko05164;ko05169;ko05168;ko05152;ko04064					ko:K04733
TRINITY_DN53462_c0_g1_i1	23	1	Alcoholic liver disease;Neurotrophin signaling pathway;NOD-like receptor signaling pathway;Toll-like receptor signaling pathway;Toll and Imd signaling pathway;Lipid and atherosclerosis;MAPK signaling pathway;Leishmaniasis;Chagas disease;Toxoplasmosis;Pathogenic Escherichia coli infection;Salmonella infection;Pertussis;Yersinia infection;Human immunodeficiency virus 1 infection;Coronavirus disease…	ko04936;ko04722;ko04621;ko04620;ko04624;ko05417;ko04010;ko05140;ko05142;ko05145;ko05130;ko05132;ko05133;ko05135;ko05170;ko05171;ko05161;ko05162;ko05164;ko05169;ko05168;ko05152;ko04064					ko:K04733
TRINITY_DN34026_c0_g3_i3	21	1	Insulin resistance;Non-alcoholic fatty liver disease;Alcoholic liver disease;Adipocytokine signaling pathway;Glucagon signaling pathway;Oxytocin signaling pathway;Insulin signaling pathway;Circadian rhythm;Thermogenesis;Tight junction;Longevity regulating pathway;Longevity regulating pathway - multiple species;Hypertrophic cardiomyopathy;Fluid shear stress and atherosclerosis;Apelin signaling pat…	ko04931;ko04932;ko04936;ko04920;ko04922;ko04921;ko04910;ko04710;ko04714;ko04530;ko04211;ko04213;ko05410;ko05418;ko04371;ko04361;ko04151;ko04150;ko04152;ko04140;ko04068					ko:K07198
TRINITY_DN34026_c0_g3_i4	21	1	Insulin resistance;Non-alcoholic fatty liver disease;Alcoholic liver disease;Adipocytokine signaling pathway;Glucagon signaling pathway;Oxytocin signaling pathway;Insulin signaling pathway;Circadian rhythm;Thermogenesis;Tight junction;Longevity regulating pathway;Longevity regulating pathway - multiple species;Hypertrophic cardiomyopathy;Fluid shear stress and atherosclerosis;Apelin signaling pat…	ko04931;ko04932;ko04936;ko04920;ko04922;ko04921;ko04910;ko04710;ko04714;ko04530;ko04211;ko04213;ko05410;ko05418;ko04371;ko04361;ko04151;ko04150;ko04152;ko04140;ko04068					ko:K07198
TRINITY_DN34026_c0_g3_i7	21	1	Insulin resistance;Non-alcoholic fatty liver disease;Alcoholic liver disease;Adipocytokine signaling pathway;Glucagon signaling pathway;Oxytocin signaling pathway;Insulin signaling pathway;Circadian rhythm;Thermogenesis;Tight junction;Longevity regulating pathway;Longevity regulating pathway - multiple species;Hypertrophic cardiomyopathy;Fluid shear stress and atherosclerosis;Apelin signaling pat…	ko04931;ko04932;ko04936;ko04920;ko04922;ko04921;ko04910;ko04710;ko04714;ko04530;ko04211;ko04213;ko05410;ko05418;ko04371;ko04361;ko04151;ko04150;ko04152;ko04140;ko04068					ko:K07198
TRINITY_DN34026_c0_g3_i9	21	1	Insulin resistance;Non-alcoholic fatty liver disease;Alcoholic liver disease;Adipocytokine signaling pathway;Glucagon signaling pathway;Oxytocin signaling pathway;Insulin signaling pathway;Circadian rhythm;Thermogenesis;Tight junction;Longevity regulating pathway;Longevity regulating pathway - multiple species;Hypertrophic cardiomyopathy;Fluid shear stress and atherosclerosis;Apelin signaling pat…	ko04931;ko04932;ko04936;ko04920;ko04922;ko04921;ko04910;ko04710;ko04714;ko04530;ko04211;ko04213;ko05410;ko05418;ko04371;ko04361;ko04151;ko04150;ko04152;ko04140;ko04068					ko:K07198
TRINITY_DN34464_c0_g2_i5	21	1	Insulin resistance;Non-alcoholic fatty liver disease;Alcoholic liver disease;Adipocytokine signaling pathway;Glucagon signaling pathway;Oxytocin signaling pathway;Insulin signaling pathway;Circadian rhythm;Thermogenesis;Tight junction;Longevity regulating pathway;Longevity regulating pathway - multiple species;Hypertrophic cardiomyopathy;Fluid shear stress and atherosclerosis;Apelin signaling pat…	ko04931;ko04932;ko04936;ko04920;ko04922;ko04921;ko04910;ko04710;ko04714;ko04530;ko04211;ko04213;ko05410;ko05418;ko04371;ko04361;ko04151;ko04150;ko04152;ko04140;ko04068					ko:K07198
TRINITY_DN34464_c0_g2_i6	21	1	Insulin resistance;Non-alcoholic fatty liver disease;Alcoholic liver disease;Adipocytokine signaling pathway;Glucagon signaling pathway;Oxytocin signaling pathway;Insulin signaling pathway;Circadian rhythm;Thermogenesis;Tight junction;Longevity regulating pathway;Longevity regulating pathway - multiple species;Hypertrophic cardiomyopathy;Fluid shear stress and atherosclerosis;Apelin signaling pat…	ko04931;ko04932;ko04936;ko04920;ko04922;ko04921;ko04910;ko04710;ko04714;ko04530;ko04211;ko04213;ko05410;ko05418;ko04371;ko04361;ko04151;ko04150;ko04152;ko04140;ko04068					ko:K07198
TRINITY_DN34464_c0_g2_i3	21	1	Insulin resistance;Non-alcoholic fatty liver disease;Alcoholic liver disease;Adipocytokine signaling pathway;Glucagon signaling pathway;Oxytocin signaling pathway;Insulin signaling pathway;Circadian rhythm;Thermogenesis;Tight junction;Longevity regulating pathway;Longevity regulating pathway - multiple species;Hypertrophic cardiomyopathy;Fluid shear stress and atherosclerosis;Apelin signaling pat…	ko04931;ko04932;ko04936;ko04920;ko04922;ko04921;ko04910;ko04710;ko04714;ko04530;ko04211;ko04213;ko05410;ko05418;ko04371;ko04361;ko04151;ko04150;ko04152;ko04140;ko04068					ko:K07198
TRINITY_DN34464_c0_g2_i4	21	1	Insulin resistance;Non-alcoholic fatty liver disease;Alcoholic liver disease;Adipocytokine signaling pathway;Glucagon signaling pathway;Oxytocin signaling pathway;Insulin signaling pathway;Circadian rhythm;Thermogenesis;Tight junction;Longevity regulating pathway;Longevity regulating pathway - multiple species;Hypertrophic cardiomyopathy;Fluid shear stress and atherosclerosis;Apelin signaling pat…	ko04931;ko04932;ko04936;ko04920;ko04922;ko04921;ko04910;ko04710;ko04714;ko04530;ko04211;ko04213;ko05410;ko05418;ko04371;ko04361;ko04151;ko04150;ko04152;ko04140;ko04068					ko:K07198
TRINITY_DN34464_c0_g2_i7	21	1	Insulin resistance;Non-alcoholic fatty liver disease;Alcoholic liver disease;Adipocytokine signaling pathway;Glucagon signaling pathway;Oxytocin signaling pathway;Insulin signaling pathway;Circadian rhythm;Thermogenesis;Tight junction;Longevity regulating pathway;Longevity regulating pathway - multiple species;Hypertrophic cardiomyopathy;Fluid shear stress and atherosclerosis;Apelin signaling pat…	ko04931;ko04932;ko04936;ko04920;ko04922;ko04921;ko04910;ko04710;ko04714;ko04530;ko04211;ko04213;ko05410;ko05418;ko04371;ko04361;ko04151;ko04150;ko04152;ko04140;ko04068					ko:K07198
TRINITY_DN33984_c0_g1_i8	21	1	Relaxin signaling pathway;Glutamatergic synapse;Retrograde endocannabinoid signaling;Serotonergic synapse;Cholinergic synapse;Dopaminergic synapse;GABAergic synapse;Circadian entrainment;Olfactory transduction;Phototransduction;Apelin signaling pathway;MAPK signaling pathway - yeast;Ras signaling pathway;Pathways in cancer;PI3K-Akt signaling pathway;Human immunodeficiency virus 1 infection;Human …	ko04926;ko04724;ko04723;ko04726;ko04725;ko04728;ko04727;ko04713;ko04740;ko04744;ko04371;ko04011;ko04014;ko05200;ko04151;ko05170;ko05163;ko05167;ko04062;ko05032;ko05034					ko:K04536
TRINITY_DN33984_c0_g1_i1	21	1	Relaxin signaling pathway;Glutamatergic synapse;Retrograde endocannabinoid signaling;Serotonergic synapse;Cholinergic synapse;Dopaminergic synapse;GABAergic synapse;Circadian entrainment;Olfactory transduction;Phototransduction;Apelin signaling pathway;MAPK signaling pathway - yeast;Ras signaling pathway;Pathways in cancer;PI3K-Akt signaling pathway;Human immunodeficiency virus 1 infection;Human …	ko04926;ko04724;ko04723;ko04726;ko04725;ko04728;ko04727;ko04713;ko04740;ko04744;ko04371;ko04011;ko04014;ko05200;ko04151;ko05170;ko05163;ko05167;ko04062;ko05032;ko05034					ko:K04536
TRINITY_DN34026_c0_g3_i11	21	1	Insulin resistance;Non-alcoholic fatty liver disease;Alcoholic liver disease;Adipocytokine signaling pathway;Glucagon signaling pathway;Oxytocin signaling pathway;Insulin signaling pathway;Circadian rhythm;Thermogenesis;Tight junction;Longevity regulating pathway;Longevity regulating pathway - multiple species;Hypertrophic cardiomyopathy;Fluid shear stress and atherosclerosis;Apelin signaling pat…	ko04931;ko04932;ko04936;ko04920;ko04922;ko04921;ko04910;ko04710;ko04714;ko04530;ko04211;ko04213;ko05410;ko05418;ko04371;ko04361;ko04151;ko04150;ko04152;ko04140;ko04068					ko:K07198
TRINITY_DN36841_c1_g1_i1	21	1	Alcoholic liver disease;Neurotrophin signaling pathway;Toll-like receptor signaling pathway;Toll and Imd signaling pathway;Lipid and atherosclerosis;MAPK signaling pathway;Leishmaniasis;Chagas disease;Toxoplasmosis;Pathogenic Escherichia coli infection;Salmonella infection;Pertussis;Yersinia infection;Human immunodeficiency virus 1 infection;Coronavirus disease - COVID-19;Hepatitis B;Measles;Epst…	ko04936;ko04722;ko04620;ko04624;ko05417;ko04010;ko05140;ko05142;ko05145;ko05130;ko05132;ko05133;ko05135;ko05170;ko05171;ko05161;ko05162;ko05169;ko05168;ko05152;ko04064					ko:K04730
TRINITY_DN36841_c1_g1_i7	21	1	Alcoholic liver disease;Neurotrophin signaling pathway;Toll-like receptor signaling pathway;Toll and Imd signaling pathway;Lipid and atherosclerosis;MAPK signaling pathway;Leishmaniasis;Chagas disease;Toxoplasmosis;Pathogenic Escherichia coli infection;Salmonella infection;Pertussis;Yersinia infection;Human immunodeficiency virus 1 infection;Coronavirus disease - COVID-19;Hepatitis B;Measles;Epst…	ko04936;ko04722;ko04620;ko04624;ko05417;ko04010;ko05140;ko05142;ko05145;ko05130;ko05132;ko05133;ko05135;ko05170;ko05171;ko05161;ko05162;ko05169;ko05168;ko05152;ko04064					ko:K04730
TRINITY_DN33420_c0_g1_i13	21	1	Insulin resistance;Non-alcoholic fatty liver disease;Alcoholic liver disease;Adipocytokine signaling pathway;Glucagon signaling pathway;Oxytocin signaling pathway;Insulin signaling pathway;Circadian rhythm;Thermogenesis;Tight junction;Longevity regulating pathway;Longevity regulating pathway - multiple species;Hypertrophic cardiomyopathy;Fluid shear stress and atherosclerosis;Apelin signaling pat…	ko04931;ko04932;ko04936;ko04920;ko04922;ko04921;ko04910;ko04710;ko04714;ko04530;ko04211;ko04213;ko05410;ko05418;ko04371;ko04361;ko04151;ko04150;ko04152;ko04140;ko04068					ko:K07198
TRINITY_DN33420_c0_g1_i12	21	1	Insulin resistance;Non-alcoholic fatty liver disease;Alcoholic liver disease;Adipocytokine signaling pathway;Glucagon signaling pathway;Oxytocin signaling pathway;Insulin signaling pathway;Circadian rhythm;Thermogenesis;Tight junction;Longevity regulating pathway;Longevity regulating pathway - multiple species;Hypertrophic cardiomyopathy;Fluid shear stress and atherosclerosis;Apelin signaling pat…	ko04931;ko04932;ko04936;ko04920;ko04922;ko04921;ko04910;ko04710;ko04714;ko04530;ko04211;ko04213;ko05410;ko05418;ko04371;ko04361;ko04151;ko04150;ko04152;ko04140;ko04068					ko:K07198
TRINITY_DN33420_c0_g1_i14	21	1	Insulin resistance;Non-alcoholic fatty liver disease;Alcoholic liver disease;Adipocytokine signaling pathway;Glucagon signaling pathway;Oxytocin signaling pathway;Insulin signaling pathway;Circadian rhythm;Thermogenesis;Tight junction;Longevity regulating pathway;Longevity regulating pathway - multiple species;Hypertrophic cardiomyopathy;Fluid shear stress and atherosclerosis;Apelin signaling pat…	ko04931;ko04932;ko04936;ko04920;ko04922;ko04921;ko04910;ko04710;ko04714;ko04530;ko04211;ko04213;ko05410;ko05418;ko04371;ko04361;ko04151;ko04150;ko04152;ko04140;ko04068					ko:K07198
TRINITY_DN33420_c0_g1_i11	21	1	Insulin resistance;Non-alcoholic fatty liver disease;Alcoholic liver disease;Adipocytokine signaling pathway;Glucagon signaling pathway;Oxytocin signaling pathway;Insulin signaling pathway;Circadian rhythm;Thermogenesis;Tight junction;Longevity regulating pathway;Longevity regulating pathway - multiple species;Hypertrophic cardiomyopathy;Fluid shear stress and atherosclerosis;Apelin signaling pat…	ko04931;ko04932;ko04936;ko04920;ko04922;ko04921;ko04910;ko04710;ko04714;ko04530;ko04211;ko04213;ko05410;ko05418;ko04371;ko04361;ko04151;ko04150;ko04152;ko04140;ko04068					ko:K07198
TRINITY_DN21892_c0_g2_i1	21	1	Alcoholic liver disease;Neurotrophin signaling pathway;Toll-like receptor signaling pathway;Toll and Imd signaling pathway;Lipid and atherosclerosis;MAPK signaling pathway;Leishmaniasis;Chagas disease;Toxoplasmosis;Pathogenic Escherichia coli infection;Salmonella infection;Pertussis;Yersinia infection;Human immunodeficiency virus 1 infection;Coronavirus disease - COVID-19;Hepatitis B;Measles;Epst…	ko04936;ko04722;ko04620;ko04624;ko05417;ko04010;ko05140;ko05142;ko05145;ko05130;ko05132;ko05133;ko05135;ko05170;ko05171;ko05161;ko05162;ko05169;ko05168;ko05152;ko04064					ko:K04730
TRINITY_DN35047_c3_g2_i5	21	1	Long-term depression;Dopaminergic synapse;Tight junction;MAPK signaling pathway - fly;Autophagy - other;Autophagy - yeast;TGF-beta signaling pathway;Cell cycle - yeast;Meiosis - yeast;Oocyte meiosis;mRNA surveillance pathway;Chagas disease;Hippo signaling pathway - fly;Hippo signaling pathway;PI3K-Akt signaling pathway;AMPK signaling pathway;Autophagy - animal;Adrenergic signaling in cardiomyocyt…	ko04730;ko04728;ko04530;ko04013;ko04136;ko04138;ko04350;ko04111;ko04113;ko04114;ko03015;ko05142;ko04391;ko04390;ko04151;ko04152;ko04140;ko04261;ko05160;ko04071;ko05165					ko:K04382
TRINITY_DN35674_c2_g5_i1	21	1	Alcoholic liver disease;Neurotrophin signaling pathway;Toll-like receptor signaling pathway;Toll and Imd signaling pathway;Lipid and atherosclerosis;MAPK signaling pathway;Leishmaniasis;Chagas disease;Toxoplasmosis;Pathogenic Escherichia coli infection;Salmonella infection;Pertussis;Yersinia infection;Human immunodeficiency virus 1 infection;Coronavirus disease - COVID-19;Hepatitis B;Measles;Epst…	ko04936;ko04722;ko04620;ko04624;ko05417;ko04010;ko05140;ko05142;ko05145;ko05130;ko05132;ko05133;ko05135;ko05170;ko05171;ko05161;ko05162;ko05169;ko05168;ko05152;ko04064					ko:K04730
TRINITY_DN5716_c0_g1_i1	21	1	Alcoholic liver disease;Neurotrophin signaling pathway;Toll-like receptor signaling pathway;Toll and Imd signaling pathway;Lipid and atherosclerosis;MAPK signaling pathway;Leishmaniasis;Chagas disease;Toxoplasmosis;Pathogenic Escherichia coli infection;Salmonella infection;Pertussis;Yersinia infection;Human immunodeficiency virus 1 infection;Coronavirus disease - COVID-19;Hepatitis B;Measles;Epst…	ko04936;ko04722;ko04620;ko04624;ko05417;ko04010;ko05140;ko05142;ko05145;ko05130;ko05132;ko05133;ko05135;ko05170;ko05171;ko05161;ko05162;ko05169;ko05168;ko05152;ko04064					ko:K04730
TRINITY_DN7311_c0_g1_i1	21	1	Alcoholic liver disease;Neurotrophin signaling pathway;Toll-like receptor signaling pathway;Toll and Imd signaling pathway;Lipid and atherosclerosis;MAPK signaling pathway;Leishmaniasis;Chagas disease;Toxoplasmosis;Pathogenic Escherichia coli infection;Salmonella infection;Pertussis;Yersinia infection;Human immunodeficiency virus 1 infection;Coronavirus disease - COVID-19;Hepatitis B;Measles;Epst…	ko04936;ko04722;ko04620;ko04624;ko05417;ko04010;ko05140;ko05142;ko05145;ko05130;ko05132;ko05133;ko05135;ko05170;ko05171;ko05161;ko05162;ko05169;ko05168;ko05152;ko04064					ko:K04730
TRINITY_DN24594_c0_g2_i2	21	1	Insulin resistance;Non-alcoholic fatty liver disease;Alcoholic liver disease;Adipocytokine signaling pathway;Glucagon signaling pathway;Oxytocin signaling pathway;Insulin signaling pathway;Circadian rhythm;Thermogenesis;Tight junction;Longevity regulating pathway;Longevity regulating pathway - multiple species;Hypertrophic cardiomyopathy;Fluid shear stress and atherosclerosis;Apelin signaling pat…	ko04931;ko04932;ko04936;ko04920;ko04922;ko04921;ko04910;ko04710;ko04714;ko04530;ko04211;ko04213;ko05410;ko05418;ko04371;ko04361;ko04151;ko04150;ko04152;ko04140;ko04068					ko:K07198
TRINITY_DN24594_c0_g2_i3	21	1	Insulin resistance;Non-alcoholic fatty liver disease;Alcoholic liver disease;Adipocytokine signaling pathway;Glucagon signaling pathway;Oxytocin signaling pathway;Insulin signaling pathway;Circadian rhythm;Thermogenesis;Tight junction;Longevity regulating pathway;Longevity regulating pathway - multiple species;Hypertrophic cardiomyopathy;Fluid shear stress and atherosclerosis;Apelin signaling pat…	ko04931;ko04932;ko04936;ko04920;ko04922;ko04921;ko04910;ko04710;ko04714;ko04530;ko04211;ko04213;ko05410;ko05418;ko04371;ko04361;ko04151;ko04150;ko04152;ko04140;ko04068					ko:K07198
TRINITY_DN36841_c1_g1_i10	21	1	Alcoholic liver disease;Neurotrophin signaling pathway;Toll-like receptor signaling pathway;Toll and Imd signaling pathway;Lipid and atherosclerosis;MAPK signaling pathway;Leishmaniasis;Chagas disease;Toxoplasmosis;Pathogenic Escherichia coli infection;Salmonella infection;Pertussis;Yersinia infection;Human immunodeficiency virus 1 infection;Coronavirus disease - COVID-19;Hepatitis B;Measles;Epst…	ko04936;ko04722;ko04620;ko04624;ko05417;ko04010;ko05140;ko05142;ko05145;ko05130;ko05132;ko05133;ko05135;ko05170;ko05171;ko05161;ko05162;ko05169;ko05168;ko05152;ko04064					ko:K04730
TRINITY_DN34771_c0_g1_i5	21	1	Insulin resistance;Non-alcoholic fatty liver disease;Alcoholic liver disease;Adipocytokine signaling pathway;Glucagon signaling pathway;Oxytocin signaling pathway;Insulin signaling pathway;Circadian rhythm;Thermogenesis;Tight junction;Longevity regulating pathway;Longevity regulating pathway - multiple species;Hypertrophic cardiomyopathy;Fluid shear stress and atherosclerosis;Apelin signaling pat…	ko04931;ko04932;ko04936;ko04920;ko04922;ko04921;ko04910;ko04710;ko04714;ko04530;ko04211;ko04213;ko05410;ko05418;ko04371;ko04361;ko04151;ko04150;ko04152;ko04140;ko04068					ko:K07198
TRINITY_DN34771_c0_g1_i2	21	1	Insulin resistance;Non-alcoholic fatty liver disease;Alcoholic liver disease;Adipocytokine signaling pathway;Glucagon signaling pathway;Oxytocin signaling pathway;Insulin signaling pathway;Circadian rhythm;Thermogenesis;Tight junction;Longevity regulating pathway;Longevity regulating pathway - multiple species;Hypertrophic cardiomyopathy;Fluid shear stress and atherosclerosis;Apelin signaling pat…	ko04931;ko04932;ko04936;ko04920;ko04922;ko04921;ko04910;ko04710;ko04714;ko04530;ko04211;ko04213;ko05410;ko05418;ko04371;ko04361;ko04151;ko04150;ko04152;ko04140;ko04068					ko:K07198
TRINITY_DN33420_c0_g1_i9	21	1	Insulin resistance;Non-alcoholic fatty liver disease;Alcoholic liver disease;Adipocytokine signaling pathway;Glucagon signaling pathway;Oxytocin signaling pathway;Insulin signaling pathway;Circadian rhythm;Thermogenesis;Tight junction;Longevity regulating pathway;Longevity regulating pathway - multiple species;Hypertrophic cardiomyopathy;Fluid shear stress and atherosclerosis;Apelin signaling pat…	ko04931;ko04932;ko04936;ko04920;ko04922;ko04921;ko04910;ko04710;ko04714;ko04530;ko04211;ko04213;ko05410;ko05418;ko04371;ko04361;ko04151;ko04150;ko04152;ko04140;ko04068					ko:K07198
TRINITY_DN33420_c0_g1_i8	21	1	Insulin resistance;Non-alcoholic fatty liver disease;Alcoholic liver disease;Adipocytokine signaling pathway;Glucagon signaling pathway;Oxytocin signaling pathway;Insulin signaling pathway;Circadian rhythm;Thermogenesis;Tight junction;Longevity regulating pathway;Longevity regulating pathway - multiple species;Hypertrophic cardiomyopathy;Fluid shear stress and atherosclerosis;Apelin signaling pat…	ko04931;ko04932;ko04936;ko04920;ko04922;ko04921;ko04910;ko04710;ko04714;ko04530;ko04211;ko04213;ko05410;ko05418;ko04371;ko04361;ko04151;ko04150;ko04152;ko04140;ko04068					ko:K07198
TRINITY_DN33420_c0_g1_i5	21	1	Insulin resistance;Non-alcoholic fatty liver disease;Alcoholic liver disease;Adipocytokine signaling pathway;Glucagon signaling pathway;Oxytocin signaling pathway;Insulin signaling pathway;Circadian rhythm;Thermogenesis;Tight junction;Longevity regulating pathway;Longevity regulating pathway - multiple species;Hypertrophic cardiomyopathy;Fluid shear stress and atherosclerosis;Apelin signaling pat…	ko04931;ko04932;ko04936;ko04920;ko04922;ko04921;ko04910;ko04710;ko04714;ko04530;ko04211;ko04213;ko05410;ko05418;ko04371;ko04361;ko04151;ko04150;ko04152;ko04140;ko04068					ko:K07198
TRINITY_DN33420_c0_g1_i6	21	1	Insulin resistance;Non-alcoholic fatty liver disease;Alcoholic liver disease;Adipocytokine signaling pathway;Glucagon signaling pathway;Oxytocin signaling pathway;Insulin signaling pathway;Circadian rhythm;Thermogenesis;Tight junction;Longevity regulating pathway;Longevity regulating pathway - multiple species;Hypertrophic cardiomyopathy;Fluid shear stress and atherosclerosis;Apelin signaling pat…	ko04931;ko04932;ko04936;ko04920;ko04922;ko04921;ko04910;ko04710;ko04714;ko04530;ko04211;ko04213;ko05410;ko05418;ko04371;ko04361;ko04151;ko04150;ko04152;ko04140;ko04068					ko:K07198
TRINITY_DN33420_c0_g1_i1	21	1	Insulin resistance;Non-alcoholic fatty liver disease;Alcoholic liver disease;Adipocytokine signaling pathway;Glucagon signaling pathway;Oxytocin signaling pathway;Insulin signaling pathway;Circadian rhythm;Thermogenesis;Tight junction;Longevity regulating pathway;Longevity regulating pathway - multiple species;Hypertrophic cardiomyopathy;Fluid shear stress and atherosclerosis;Apelin signaling pat…	ko04931;ko04932;ko04936;ko04920;ko04922;ko04921;ko04910;ko04710;ko04714;ko04530;ko04211;ko04213;ko05410;ko05418;ko04371;ko04361;ko04151;ko04150;ko04152;ko04140;ko04068					ko:K07198
TRINITY_DN59212_c0_g1_i1	21	1	Alcoholic liver disease;Neurotrophin signaling pathway;Toll-like receptor signaling pathway;Toll and Imd signaling pathway;Lipid and atherosclerosis;MAPK signaling pathway;Leishmaniasis;Chagas disease;Toxoplasmosis;Pathogenic Escherichia coli infection;Salmonella infection;Pertussis;Yersinia infection;Human immunodeficiency virus 1 infection;Coronavirus disease - COVID-19;Hepatitis B;Measles;Epst…	ko04936;ko04722;ko04620;ko04624;ko05417;ko04010;ko05140;ko05142;ko05145;ko05130;ko05132;ko05133;ko05135;ko05170;ko05171;ko05161;ko05162;ko05169;ko05168;ko05152;ko04064					ko:K04730
TRINITY_DN19278_c0_g1_i1	21	1	Alcoholic liver disease;Neurotrophin signaling pathway;Toll-like receptor signaling pathway;Toll and Imd signaling pathway;Lipid and atherosclerosis;MAPK signaling pathway;Leishmaniasis;Chagas disease;Toxoplasmosis;Pathogenic Escherichia coli infection;Salmonella infection;Pertussis;Yersinia infection;Human immunodeficiency virus 1 infection;Coronavirus disease - COVID-19;Hepatitis B;Measles;Epst…	ko04936;ko04722;ko04620;ko04624;ko05417;ko04010;ko05140;ko05142;ko05145;ko05130;ko05132;ko05133;ko05135;ko05170;ko05171;ko05161;ko05162;ko05169;ko05168;ko05152;ko04064					ko:K04730
TRINITY_DN21145_c0_g2_i1	21	1	Alcoholic liver disease;Neurotrophin signaling pathway;Toll-like receptor signaling pathway;Toll and Imd signaling pathway;Lipid and atherosclerosis;MAPK signaling pathway;Leishmaniasis;Chagas disease;Toxoplasmosis;Pathogenic Escherichia coli infection;Salmonella infection;Pertussis;Yersinia infection;Human immunodeficiency virus 1 infection;Coronavirus disease - COVID-19;Hepatitis B;Measles;Epst…	ko04936;ko04722;ko04620;ko04624;ko05417;ko04010;ko05140;ko05142;ko05145;ko05130;ko05132;ko05133;ko05135;ko05170;ko05171;ko05161;ko05162;ko05169;ko05168;ko05152;ko04064					ko:K04730
TRINITY_DN35674_c2_g4_i1	21	1	Alcoholic liver disease;Neurotrophin signaling pathway;Toll-like receptor signaling pathway;Toll and Imd signaling pathway;Lipid and atherosclerosis;MAPK signaling pathway;Leishmaniasis;Chagas disease;Toxoplasmosis;Pathogenic Escherichia coli infection;Salmonella infection;Pertussis;Yersinia infection;Human immunodeficiency virus 1 infection;Coronavirus disease - COVID-19;Hepatitis B;Measles;Epst…	ko04936;ko04722;ko04620;ko04624;ko05417;ko04010;ko05140;ko05142;ko05145;ko05130;ko05132;ko05133;ko05135;ko05170;ko05171;ko05161;ko05162;ko05169;ko05168;ko05152;ko04064					ko:K04730
TRINITY_DN33644_c0_g1_i2	21	1	Insulin resistance;Non-alcoholic fatty liver disease;Alcoholic liver disease;Adipocytokine signaling pathway;Glucagon signaling pathway;Oxytocin signaling pathway;Insulin signaling pathway;Circadian rhythm;Thermogenesis;Tight junction;Longevity regulating pathway;Longevity regulating pathway - multiple species;Hypertrophic cardiomyopathy;Fluid shear stress and atherosclerosis;Apelin signaling pat…	ko04931;ko04932;ko04936;ko04920;ko04922;ko04921;ko04910;ko04710;ko04714;ko04530;ko04211;ko04213;ko05410;ko05418;ko04371;ko04361;ko04151;ko04150;ko04152;ko04140;ko04068					ko:K07198
TRINITY_DN33644_c0_g1_i4	21	1	Insulin resistance;Non-alcoholic fatty liver disease;Alcoholic liver disease;Adipocytokine signaling pathway;Glucagon signaling pathway;Oxytocin signaling pathway;Insulin signaling pathway;Circadian rhythm;Thermogenesis;Tight junction;Longevity regulating pathway;Longevity regulating pathway - multiple species;Hypertrophic cardiomyopathy;Fluid shear stress and atherosclerosis;Apelin signaling pat…	ko04931;ko04932;ko04936;ko04920;ko04922;ko04921;ko04910;ko04710;ko04714;ko04530;ko04211;ko04213;ko05410;ko05418;ko04371;ko04361;ko04151;ko04150;ko04152;ko04140;ko04068					ko:K07198
TRINITY_DN33644_c0_g1_i6	21	1	Insulin resistance;Non-alcoholic fatty liver disease;Alcoholic liver disease;Adipocytokine signaling pathway;Glucagon signaling pathway;Oxytocin signaling pathway;Insulin signaling pathway;Circadian rhythm;Thermogenesis;Tight junction;Longevity regulating pathway;Longevity regulating pathway - multiple species;Hypertrophic cardiomyopathy;Fluid shear stress and atherosclerosis;Apelin signaling pat…	ko04931;ko04932;ko04936;ko04920;ko04922;ko04921;ko04910;ko04710;ko04714;ko04530;ko04211;ko04213;ko05410;ko05418;ko04371;ko04361;ko04151;ko04150;ko04152;ko04140;ko04068					ko:K07198
TRINITY_DN33644_c0_g1_i7	21	1	Insulin resistance;Non-alcoholic fatty liver disease;Alcoholic liver disease;Adipocytokine signaling pathway;Glucagon signaling pathway;Oxytocin signaling pathway;Insulin signaling pathway;Circadian rhythm;Thermogenesis;Tight junction;Longevity regulating pathway;Longevity regulating pathway - multiple species;Hypertrophic cardiomyopathy;Fluid shear stress and atherosclerosis;Apelin signaling pat…	ko04931;ko04932;ko04936;ko04920;ko04922;ko04921;ko04910;ko04710;ko04714;ko04530;ko04211;ko04213;ko05410;ko05418;ko04371;ko04361;ko04151;ko04150;ko04152;ko04140;ko04068					ko:K07198
TRINITY_DN21036_c0_g2_i1	20	1	Regulation of actin cytoskeleton;Natural killer cell mediated cytotoxicity;Focal adhesion;C-type lectin receptor signaling pathway;T cell receptor signaling pathway;Fc gamma R-mediated phagocytosis;MAPK signaling pathway;ErbB signaling pathway;MAPK signaling pathway - yeast;Ras signaling pathway;Axon guidance;Renal cell carcinoma;Proteoglycans in cancer;Pathogenic Escherichia coli infection;Salmo…	ko04810;ko04650;ko04510;ko04625;ko04660;ko04666;ko04010;ko04012;ko04011;ko04014;ko04360;ko05211;ko05205;ko05130;ko05132;ko04392;ko05120;ko04024;ko05170;ko04062					ko:K04409
TRINITY_DN27927_c0_g1_i1	18	2	beta-Alanine metabolism;Pantothenate and CoA biosynthesis;Chloroalkane and chloroalkene degradation;Pyruvate metabolism;Insect hormone biosynthesis;Glycerolipid metabolism;Alcoholic liver disease;Arginine and proline metabolism;Lysine degradation;Glycolysis / Gluconeogenesis;Histidine metabolism;Valine, leucine and isoleucine degradation;Ascorbate and aldarate metabolism;Biosynthesis of cofactors…	ko00410;ko00770;ko00625;ko00620;ko00981;ko00561;ko04936;ko00330;ko00310;ko00010;ko00340;ko00280;ko00053;ko01240;ko00380;ko00071;ko00903;ko00940					ko:K00128;ko:K12355
TRINITY_DN34427_c0_g1_i2	18	4	Drug metabolism - cytochrome P450;Metabolism of xenobiotics by cytochrome P450;Cushing syndrome;Cortisol synthesis and secretion;Ovarian steroidogenesis;Prolactin signaling pathway;Serotonergic synapse;Caffeine metabolism;Linoleic acid metabolism;Arachidonic acid metabolism;Inflammatory mediator regulation of TRP channels;Steroid hormone biosynthesis;Tryptophan metabolism;Lipid and atherosclerosi…	ko00982;ko00980;ko04934;ko04927;ko04913;ko04917;ko04726;ko00232;ko00591;ko00590;ko04750;ko00140;ko00380;ko05417;ko05204;ko05208;ko05207;ko00830					ko:K07409;ko:K07408;ko:K00512;ko:K07418
TRINITY_DN33649_c0_g1_i1	17	1	beta-Alanine metabolism;Pantothenate and CoA biosynthesis;Chloroalkane and chloroalkene degradation;Pyruvate metabolism;Insect hormone biosynthesis;Glycerolipid metabolism;Alcoholic liver disease;Arginine and proline metabolism;Lysine degradation;Glycolysis / Gluconeogenesis;Histidine metabolism;Valine, leucine and isoleucine degradation;Ascorbate and aldarate metabolism;Biosynthesis of cofactors…	ko00410;ko00770;ko00625;ko00620;ko00981;ko00561;ko04936;ko00330;ko00310;ko00010;ko00340;ko00280;ko00053;ko01240;ko00380;ko00071;ko00903					ko:K00128
TRINITY_DN33649_c0_g1_i2	17	1	beta-Alanine metabolism;Pantothenate and CoA biosynthesis;Chloroalkane and chloroalkene degradation;Pyruvate metabolism;Insect hormone biosynthesis;Glycerolipid metabolism;Alcoholic liver disease;Arginine and proline metabolism;Lysine degradation;Glycolysis / Gluconeogenesis;Histidine metabolism;Valine, leucine and isoleucine degradation;Ascorbate and aldarate metabolism;Biosynthesis of cofactors…	ko00410;ko00770;ko00625;ko00620;ko00981;ko00561;ko04936;ko00330;ko00310;ko00010;ko00340;ko00280;ko00053;ko01240;ko00380;ko00071;ko00903					ko:K00128
TRINITY_DN33649_c0_g1_i3	17	1	beta-Alanine metabolism;Pantothenate and CoA biosynthesis;Chloroalkane and chloroalkene degradation;Pyruvate metabolism;Insect hormone biosynthesis;Glycerolipid metabolism;Alcoholic liver disease;Arginine and proline metabolism;Lysine degradation;Glycolysis / Gluconeogenesis;Histidine metabolism;Valine, leucine and isoleucine degradation;Ascorbate and aldarate metabolism;Biosynthesis of cofactors…	ko00410;ko00770;ko00625;ko00620;ko00981;ko00561;ko04936;ko00330;ko00310;ko00010;ko00340;ko00280;ko00053;ko01240;ko00380;ko00071;ko00903					ko:K00128
TRINITY_DN32422_c0_g1_i2	17	1	beta-Alanine metabolism;Pantothenate and CoA biosynthesis;Chloroalkane and chloroalkene degradation;Pyruvate metabolism;Insect hormone biosynthesis;Glycerolipid metabolism;Alcoholic liver disease;Arginine and proline metabolism;Lysine degradation;Glycolysis / Gluconeogenesis;Histidine metabolism;Valine, leucine and isoleucine degradation;Ascorbate and aldarate metabolism;Biosynthesis of cofactors…	ko00410;ko00770;ko00625;ko00620;ko00981;ko00561;ko04936;ko00330;ko00310;ko00010;ko00340;ko00280;ko00053;ko01240;ko00380;ko00071;ko00903					ko:K00128
TRINITY_DN36444_c1_g1_i2	17	1	Fanconi anemia pathway;Chronic myeloid leukemia;Small cell lung cancer;Breast cancer;Non-small cell lung cancer;Gastric cancer;Hepatocellular carcinoma;Colorectal cancer;Endometrial cancer;Pancreatic cancer;Glioma;Basal cell carcinoma;Thyroid cancer;Melanoma;Pathways in cancer;Transcriptional misregulation in cancer;Epstein-Barr virus infection	ko03460;ko05220;ko05222;ko05224;ko05223;ko05226;ko05225;ko05210;ko05213;ko05212;ko05214;ko05217;ko05216;ko05218;ko05200;ko05202;ko05169					ko:K03511
TRINITY_DN36444_c1_g1_i1	17	1	Fanconi anemia pathway;Chronic myeloid leukemia;Small cell lung cancer;Breast cancer;Non-small cell lung cancer;Gastric cancer;Hepatocellular carcinoma;Colorectal cancer;Endometrial cancer;Pancreatic cancer;Glioma;Basal cell carcinoma;Thyroid cancer;Melanoma;Pathways in cancer;Transcriptional misregulation in cancer;Epstein-Barr virus infection	ko03460;ko05220;ko05222;ko05224;ko05223;ko05226;ko05225;ko05210;ko05213;ko05212;ko05214;ko05217;ko05216;ko05218;ko05200;ko05202;ko05169					ko:K03511
TRINITY_DN34925_c0_g1_i3	17	1	beta-Alanine metabolism;Pantothenate and CoA biosynthesis;Chloroalkane and chloroalkene degradation;Pyruvate metabolism;Insect hormone biosynthesis;Glycerolipid metabolism;Alcoholic liver disease;Arginine and proline metabolism;Lysine degradation;Glycolysis / Gluconeogenesis;Histidine metabolism;Valine, leucine and isoleucine degradation;Ascorbate and aldarate metabolism;Biosynthesis of cofactors…	ko00410;ko00770;ko00625;ko00620;ko00981;ko00561;ko04936;ko00330;ko00310;ko00010;ko00340;ko00280;ko00053;ko01240;ko00380;ko00071;ko00903					ko:K00128
TRINITY_DN34925_c0_g1_i11	17	1	beta-Alanine metabolism;Pantothenate and CoA biosynthesis;Chloroalkane and chloroalkene degradation;Pyruvate metabolism;Insect hormone biosynthesis;Glycerolipid metabolism;Alcoholic liver disease;Arginine and proline metabolism;Lysine degradation;Glycolysis / Gluconeogenesis;Histidine metabolism;Valine, leucine and isoleucine degradation;Ascorbate and aldarate metabolism;Biosynthesis of cofactors…	ko00410;ko00770;ko00625;ko00620;ko00981;ko00561;ko04936;ko00330;ko00310;ko00010;ko00340;ko00280;ko00053;ko01240;ko00380;ko00071;ko00903					ko:K00128
TRINITY_DN37552_c0_g1_i10	17	1	beta-Alanine metabolism;Pantothenate and CoA biosynthesis;Chloroalkane and chloroalkene degradation;Pyruvate metabolism;Insect hormone biosynthesis;Glycerolipid metabolism;Alcoholic liver disease;Arginine and proline metabolism;Lysine degradation;Glycolysis / Gluconeogenesis;Histidine metabolism;Valine, leucine and isoleucine degradation;Ascorbate and aldarate metabolism;Biosynthesis of cofactors…	ko00410;ko00770;ko00625;ko00620;ko00981;ko00561;ko04936;ko00330;ko00310;ko00010;ko00340;ko00280;ko00053;ko01240;ko00380;ko00071;ko00903					ko:K00128
TRINITY_DN37552_c0_g1_i11	17	1	beta-Alanine metabolism;Pantothenate and CoA biosynthesis;Chloroalkane and chloroalkene degradation;Pyruvate metabolism;Insect hormone biosynthesis;Glycerolipid metabolism;Alcoholic liver disease;Arginine and proline metabolism;Lysine degradation;Glycolysis / Gluconeogenesis;Histidine metabolism;Valine, leucine and isoleucine degradation;Ascorbate and aldarate metabolism;Biosynthesis of cofactors…	ko00410;ko00770;ko00625;ko00620;ko00981;ko00561;ko04936;ko00330;ko00310;ko00010;ko00340;ko00280;ko00053;ko01240;ko00380;ko00071;ko00903					ko:K00128
TRINITY_DN34921_c0_g1_i3	17	1	Long-term depression;Dopaminergic synapse;Tight junction;TGF-beta signaling pathway;Cell cycle - yeast;Meiosis - yeast;Oocyte meiosis;mRNA surveillance pathway;Chagas disease;Hippo signaling pathway - fly;Hippo signaling pathway;PI3K-Akt signaling pathway;AMPK signaling pathway;Adrenergic signaling in cardiomyocytes;Hepatitis C;Sphingolipid signaling pathway;Human papillomavirus infection	ko04730;ko04728;ko04530;ko04350;ko04111;ko04113;ko04114;ko03015;ko05142;ko04391;ko04390;ko04151;ko04152;ko04261;ko05160;ko04071;ko05165					ko:K03456
TRINITY_DN34921_c0_g1_i2	17	1	Long-term depression;Dopaminergic synapse;Tight junction;TGF-beta signaling pathway;Cell cycle - yeast;Meiosis - yeast;Oocyte meiosis;mRNA surveillance pathway;Chagas disease;Hippo signaling pathway - fly;Hippo signaling pathway;PI3K-Akt signaling pathway;AMPK signaling pathway;Adrenergic signaling in cardiomyocytes;Hepatitis C;Sphingolipid signaling pathway;Human papillomavirus infection	ko04730;ko04728;ko04530;ko04350;ko04111;ko04113;ko04114;ko03015;ko05142;ko04391;ko04390;ko04151;ko04152;ko04261;ko05160;ko04071;ko05165					ko:K03456
TRINITY_DN27927_c0_g2_i2	17	1	beta-Alanine metabolism;Pantothenate and CoA biosynthesis;Chloroalkane and chloroalkene degradation;Pyruvate metabolism;Insect hormone biosynthesis;Glycerolipid metabolism;Alcoholic liver disease;Arginine and proline metabolism;Lysine degradation;Glycolysis / Gluconeogenesis;Histidine metabolism;Valine, leucine and isoleucine degradation;Ascorbate and aldarate metabolism;Biosynthesis of cofactors…	ko00410;ko00770;ko00625;ko00620;ko00981;ko00561;ko04936;ko00330;ko00310;ko00010;ko00340;ko00280;ko00053;ko01240;ko00380;ko00071;ko00903					ko:K00128
TRINITY_DN27927_c0_g2_i1	17	1	beta-Alanine metabolism;Pantothenate and CoA biosynthesis;Chloroalkane and chloroalkene degradation;Pyruvate metabolism;Insect hormone biosynthesis;Glycerolipid metabolism;Alcoholic liver disease;Arginine and proline metabolism;Lysine degradation;Glycolysis / Gluconeogenesis;Histidine metabolism;Valine, leucine and isoleucine degradation;Ascorbate and aldarate metabolism;Biosynthesis of cofactors…	ko00410;ko00770;ko00625;ko00620;ko00981;ko00561;ko04936;ko00330;ko00310;ko00010;ko00340;ko00280;ko00053;ko01240;ko00380;ko00071;ko00903					ko:K00128
TRINITY_DN37552_c0_g1_i3	17	1	beta-Alanine metabolism;Pantothenate and CoA biosynthesis;Chloroalkane and chloroalkene degradation;Pyruvate metabolism;Insect hormone biosynthesis;Glycerolipid metabolism;Alcoholic liver disease;Arginine and proline metabolism;Lysine degradation;Glycolysis / Gluconeogenesis;Histidine metabolism;Valine, leucine and isoleucine degradation;Ascorbate and aldarate metabolism;Biosynthesis of cofactors…	ko00410;ko00770;ko00625;ko00620;ko00981;ko00561;ko04936;ko00330;ko00310;ko00010;ko00340;ko00280;ko00053;ko01240;ko00380;ko00071;ko00903					ko:K00128
TRINITY_DN37552_c0_g1_i6	17	1	beta-Alanine metabolism;Pantothenate and CoA biosynthesis;Chloroalkane and chloroalkene degradation;Pyruvate metabolism;Insect hormone biosynthesis;Glycerolipid metabolism;Alcoholic liver disease;Arginine and proline metabolism;Lysine degradation;Glycolysis / Gluconeogenesis;Histidine metabolism;Valine, leucine and isoleucine degradation;Ascorbate and aldarate metabolism;Biosynthesis of cofactors…	ko00410;ko00770;ko00625;ko00620;ko00981;ko00561;ko04936;ko00330;ko00310;ko00010;ko00340;ko00280;ko00053;ko01240;ko00380;ko00071;ko00903					ko:K00128
TRINITY_DN37264_c1_g1_i9	17	1	Fanconi anemia pathway;Chronic myeloid leukemia;Small cell lung cancer;Breast cancer;Non-small cell lung cancer;Gastric cancer;Hepatocellular carcinoma;Colorectal cancer;Endometrial cancer;Pancreatic cancer;Glioma;Basal cell carcinoma;Thyroid cancer;Melanoma;Pathways in cancer;Transcriptional misregulation in cancer;Epstein-Barr virus infection	ko03460;ko05220;ko05222;ko05224;ko05223;ko05226;ko05225;ko05210;ko05213;ko05212;ko05214;ko05217;ko05216;ko05218;ko05200;ko05202;ko05169					ko:K03511
TRINITY_DN37264_c1_g1_i6	17	1	Fanconi anemia pathway;Chronic myeloid leukemia;Small cell lung cancer;Breast cancer;Non-small cell lung cancer;Gastric cancer;Hepatocellular carcinoma;Colorectal cancer;Endometrial cancer;Pancreatic cancer;Glioma;Basal cell carcinoma;Thyroid cancer;Melanoma;Pathways in cancer;Transcriptional misregulation in cancer;Epstein-Barr virus infection	ko03460;ko05220;ko05222;ko05224;ko05223;ko05226;ko05225;ko05210;ko05213;ko05212;ko05214;ko05217;ko05216;ko05218;ko05200;ko05202;ko05169					ko:K03511
TRINITY_DN37264_c1_g1_i7	17	1	Fanconi anemia pathway;Chronic myeloid leukemia;Small cell lung cancer;Breast cancer;Non-small cell lung cancer;Gastric cancer;Hepatocellular carcinoma;Colorectal cancer;Endometrial cancer;Pancreatic cancer;Glioma;Basal cell carcinoma;Thyroid cancer;Melanoma;Pathways in cancer;Transcriptional misregulation in cancer;Epstein-Barr virus infection	ko03460;ko05220;ko05222;ko05224;ko05223;ko05226;ko05225;ko05210;ko05213;ko05212;ko05214;ko05217;ko05216;ko05218;ko05200;ko05202;ko05169					ko:K03511
TRINITY_DN37264_c1_g1_i4	17	1	Fanconi anemia pathway;Chronic myeloid leukemia;Small cell lung cancer;Breast cancer;Non-small cell lung cancer;Gastric cancer;Hepatocellular carcinoma;Colorectal cancer;Endometrial cancer;Pancreatic cancer;Glioma;Basal cell carcinoma;Thyroid cancer;Melanoma;Pathways in cancer;Transcriptional misregulation in cancer;Epstein-Barr virus infection	ko03460;ko05220;ko05222;ko05224;ko05223;ko05226;ko05225;ko05210;ko05213;ko05212;ko05214;ko05217;ko05216;ko05218;ko05200;ko05202;ko05169					ko:K03511
TRINITY_DN37264_c1_g1_i5	17	1	Fanconi anemia pathway;Chronic myeloid leukemia;Small cell lung cancer;Breast cancer;Non-small cell lung cancer;Gastric cancer;Hepatocellular carcinoma;Colorectal cancer;Endometrial cancer;Pancreatic cancer;Glioma;Basal cell carcinoma;Thyroid cancer;Melanoma;Pathways in cancer;Transcriptional misregulation in cancer;Epstein-Barr virus infection	ko03460;ko05220;ko05222;ko05224;ko05223;ko05226;ko05225;ko05210;ko05213;ko05212;ko05214;ko05217;ko05216;ko05218;ko05200;ko05202;ko05169					ko:K03511
TRINITY_DN37264_c1_g1_i1	17	1	Fanconi anemia pathway;Chronic myeloid leukemia;Small cell lung cancer;Breast cancer;Non-small cell lung cancer;Gastric cancer;Hepatocellular carcinoma;Colorectal cancer;Endometrial cancer;Pancreatic cancer;Glioma;Basal cell carcinoma;Thyroid cancer;Melanoma;Pathways in cancer;Transcriptional misregulation in cancer;Epstein-Barr virus infection	ko03460;ko05220;ko05222;ko05224;ko05223;ko05226;ko05225;ko05210;ko05213;ko05212;ko05214;ko05217;ko05216;ko05218;ko05200;ko05202;ko05169					ko:K03511
TRINITY_DN33887_c0_g1_i1	16	2	AGE-RAGE signaling pathway in diabetic complications;Relaxin signaling pathway;Protein digestion and absorption;Platelet activation;Homologous recombination;Focal adhesion;ECM-receptor interaction;Diabetic cardiomyopathy;Fanconi anemia pathway;Breast cancer;Pancreatic cancer;Pathways in cancer;Proteoglycans in cancer;Amoebiasis;PI3K-Akt signaling pathway;Human papillomavirus infection	ko04933;ko04926;ko04974;ko04611;ko03440;ko04510;ko04512;ko05415;ko03460;ko05224;ko05212;ko05200;ko05205;ko05146;ko04151;ko05165					ko:K06236;ko:K08775
TRINITY_DN38767_c0_g1_i1	16	1	Insulin resistance;Non-alcoholic fatty liver disease;Alcoholic liver disease;Adipocytokine signaling pathway;Glucagon signaling pathway;Oxytocin signaling pathway;Insulin signaling pathway;Circadian rhythm;Thermogenesis;Tight junction;Longevity regulating pathway;Longevity regulating pathway - multiple species;Hypertrophic cardiomyopathy;Apelin signaling pathway;AMPK signaling pathway;FoxO signal…	ko04931;ko04932;ko04936;ko04920;ko04922;ko04921;ko04910;ko04710;ko04714;ko04530;ko04211;ko04213;ko05410;ko04371;ko04152;ko04068					ko:K07199
TRINITY_DN35526_c0_g2_i2	16	1	Estrogen signaling pathway;Progesterone-mediated oocyte maturation;Antigen processing and presentation;IL-17 signaling pathway;Th17 cell differentiation;NOD-like receptor signaling pathway;Plant-pathogen interaction;Necroptosis;Lipid and atherosclerosis;Fluid shear stress and atherosclerosis;Prostate cancer;Pathways in cancer;Chemical carcinogenesis - receptor activation;Salmonella infection;PI3K…	ko04915;ko04914;ko04612;ko04657;ko04659;ko04621;ko04626;ko04217;ko05417;ko05418;ko05215;ko05200;ko05207;ko05132;ko04151;ko04141					ko:K04079
TRINITY_DN35887_c0_g1_i2	16	1	Inositol phosphate metabolism;Apelin signaling pathway;Autophagy - other;Autophagy - yeast;Pathways of neurodegeneration - multiple diseases;Salmonella infection;Shigellosis;Alzheimer disease;Amyotrophic lateral sclerosis;Spinocerebellar ataxia;Huntington disease;Autophagy - animal;Phagosome;Phosphatidylinositol signaling system;Kaposi sarcoma-associated herpesvirus infection;Tuberculosis	ko00562;ko04371;ko04136;ko04138;ko05022;ko05132;ko05131;ko05010;ko05014;ko05017;ko05016;ko04140;ko04145;ko04070;ko05167;ko05152					ko:K00914
TRINITY_DN35322_c0_g2_i1	16	1	EGFR tyrosine kinase inhibitor resistance;Focal adhesion;MAPK signaling pathway;Ras signaling pathway;Non-small cell lung cancer;Gastric cancer;Hepatocellular carcinoma;Rap1 signaling pathway;Renal cell carcinoma;Melanoma;Pathways in cancer;Proteoglycans in cancer;Chemical carcinogenesis - reactive oxygen species;Malaria;PI3K-Akt signaling pathway;Calcium signaling pathway	ko01521;ko04510;ko04010;ko04014;ko05223;ko05226;ko05225;ko04015;ko05211;ko05218;ko05200;ko05205;ko05208;ko05144;ko04151;ko04020					ko:K05460
TRINITY_DN35322_c0_g2_i2	16	1	EGFR tyrosine kinase inhibitor resistance;Focal adhesion;MAPK signaling pathway;Ras signaling pathway;Non-small cell lung cancer;Gastric cancer;Hepatocellular carcinoma;Rap1 signaling pathway;Renal cell carcinoma;Melanoma;Pathways in cancer;Proteoglycans in cancer;Chemical carcinogenesis - reactive oxygen species;Malaria;PI3K-Akt signaling pathway;Calcium signaling pathway	ko01521;ko04510;ko04010;ko04014;ko05223;ko05226;ko05225;ko04015;ko05211;ko05218;ko05200;ko05205;ko05208;ko05144;ko04151;ko04020					ko:K05460
TRINITY_DN30764_c0_g1_i1	15	2	Glycolysis / Gluconeogenesis;Diabetic cardiomyopathy;Prion disease;Pathways of neurodegeneration - multiple diseases;Pathogenic Escherichia coli infection;Salmonella infection;Alzheimer disease;Parkinson disease;Amyotrophic lateral sclerosis;Spinocerebellar ataxia;Huntington disease;Proteasome;Epstein-Barr virus infection;HIF-1 signaling pathway;Carbon fixation in photosynthetic organisms	ko00010;ko05415;ko05020;ko05022;ko05130;ko05132;ko05010;ko05012;ko05014;ko05017;ko05016;ko03050;ko05169;ko04066;ko00710					ko:K00134;ko:K03037
TRINITY_DN38158_c0_g1_i10	15	1	Neutrophil extracellular trap formation;Cellular senescence;Necroptosis;Diabetic cardiomyopathy;Chemical carcinogenesis - reactive oxygen species;Prion disease;Pathways of neurodegeneration - multiple diseases;Alzheimer disease;Parkinson disease;Spinocerebellar ataxia;Huntington disease;Calcium signaling pathway;cGMP-PKG signaling pathway;Influenza A;Human T-cell leukemia virus 1 infection	ko04613;ko04218;ko04217;ko05415;ko05208;ko05020;ko05022;ko05010;ko05012;ko05017;ko05016;ko04020;ko04022;ko05164;ko05166					ko:K05863
TRINITY_DN37965_c0_g1_i10	15	1	Ether lipid metabolism;Glycerophospholipid metabolism;Parathyroid hormone synthesis, secretion and action;GnRH signaling pathway;Glutamatergic synapse;Fc gamma R-mediated phagocytosis;Ras signaling pathway;Pancreatic cancer;Pathways in cancer;Chemical carcinogenesis - reactive oxygen species;Choline metabolism in cancer;Endocytosis;cAMP signaling pathway;Phospholipase D signaling pathway;Sphingol…	ko00565;ko00564;ko04928;ko04912;ko04724;ko04666;ko04014;ko05212;ko05200;ko05208;ko05231;ko04144;ko04024;ko04072;ko04071					ko:K01115
TRINITY_DN37965_c0_g1_i12	15	1	Ether lipid metabolism;Glycerophospholipid metabolism;Parathyroid hormone synthesis, secretion and action;GnRH signaling pathway;Glutamatergic synapse;Fc gamma R-mediated phagocytosis;Ras signaling pathway;Pancreatic cancer;Pathways in cancer;Chemical carcinogenesis - reactive oxygen species;Choline metabolism in cancer;Endocytosis;cAMP signaling pathway;Phospholipase D signaling pathway;Sphingol…	ko00565;ko00564;ko04928;ko04912;ko04724;ko04666;ko04014;ko05212;ko05200;ko05208;ko05231;ko04144;ko04024;ko04072;ko04071					ko:K01115
TRINITY_DN5149_c0_g1_i1	15	1	Neutrophil extracellular trap formation;Cellular senescence;Necroptosis;Diabetic cardiomyopathy;Chemical carcinogenesis - reactive oxygen species;Prion disease;Pathways of neurodegeneration - multiple diseases;Alzheimer disease;Parkinson disease;Spinocerebellar ataxia;Huntington disease;Calcium signaling pathway;cGMP-PKG signaling pathway;Influenza A;Human T-cell leukemia virus 1 infection	ko04613;ko04218;ko04217;ko05415;ko05208;ko05020;ko05022;ko05010;ko05012;ko05017;ko05016;ko04020;ko04022;ko05164;ko05166					ko:K05863
TRINITY_DN25744_c0_g1_i2	15	2	Drug metabolism - other enzymes;Pyrimidine metabolism;Synaptic vesicle cycle;Collecting duct acid secretion;Purine metabolism;Biosynthesis of cofactors;Oxidative phosphorylation;MAPK signaling pathway - plant;Rheumatoid arthritis;Epithelial cell signaling in Helicobacter pylori infection;Lysosome;Vibrio cholerae infection;Phagosome;Human papillomavirus infection;Tuberculosis	ko00983;ko00240;ko04721;ko04966;ko00230;ko01240;ko00190;ko04016;ko05323;ko05120;ko04142;ko05110;ko04145;ko05165;ko05152					ko:K00940;ko:K02154
TRINITY_DN37965_c0_g1_i1	15	1	Ether lipid metabolism;Glycerophospholipid metabolism;Parathyroid hormone synthesis, secretion and action;GnRH signaling pathway;Glutamatergic synapse;Fc gamma R-mediated phagocytosis;Ras signaling pathway;Pancreatic cancer;Pathways in cancer;Chemical carcinogenesis - reactive oxygen species;Choline metabolism in cancer;Endocytosis;cAMP signaling pathway;Phospholipase D signaling pathway;Sphingol…	ko00565;ko00564;ko04928;ko04912;ko04724;ko04666;ko04014;ko05212;ko05200;ko05208;ko05231;ko04144;ko04024;ko04072;ko04071					ko:K01115
TRINITY_DN37965_c0_g1_i9	15	1	Ether lipid metabolism;Glycerophospholipid metabolism;Parathyroid hormone synthesis, secretion and action;GnRH signaling pathway;Glutamatergic synapse;Fc gamma R-mediated phagocytosis;Ras signaling pathway;Pancreatic cancer;Pathways in cancer;Chemical carcinogenesis - reactive oxygen species;Choline metabolism in cancer;Endocytosis;cAMP signaling pathway;Phospholipase D signaling pathway;Sphingol…	ko00565;ko00564;ko04928;ko04912;ko04724;ko04666;ko04014;ko05212;ko05200;ko05208;ko05231;ko04144;ko04024;ko04072;ko04071					ko:K01115
TRINITY_DN37965_c0_g1_i6	15	1	Ether lipid metabolism;Glycerophospholipid metabolism;Parathyroid hormone synthesis, secretion and action;GnRH signaling pathway;Glutamatergic synapse;Fc gamma R-mediated phagocytosis;Ras signaling pathway;Pancreatic cancer;Pathways in cancer;Chemical carcinogenesis - reactive oxygen species;Choline metabolism in cancer;Endocytosis;cAMP signaling pathway;Phospholipase D signaling pathway;Sphingol…	ko00565;ko00564;ko04928;ko04912;ko04724;ko04666;ko04014;ko05212;ko05200;ko05208;ko05231;ko04144;ko04024;ko04072;ko04071					ko:K01115
TRINITY_DN37965_c0_g1_i5	15	1	Ether lipid metabolism;Glycerophospholipid metabolism;Parathyroid hormone synthesis, secretion and action;GnRH signaling pathway;Glutamatergic synapse;Fc gamma R-mediated phagocytosis;Ras signaling pathway;Pancreatic cancer;Pathways in cancer;Chemical carcinogenesis - reactive oxygen species;Choline metabolism in cancer;Endocytosis;cAMP signaling pathway;Phospholipase D signaling pathway;Sphingol…	ko00565;ko00564;ko04928;ko04912;ko04724;ko04666;ko04014;ko05212;ko05200;ko05208;ko05231;ko04144;ko04024;ko04072;ko04071					ko:K01115
TRINITY_DN37965_c0_g1_i7	15	1	Ether lipid metabolism;Glycerophospholipid metabolism;Parathyroid hormone synthesis, secretion and action;GnRH signaling pathway;Glutamatergic synapse;Fc gamma R-mediated phagocytosis;Ras signaling pathway;Pancreatic cancer;Pathways in cancer;Chemical carcinogenesis - reactive oxygen species;Choline metabolism in cancer;Endocytosis;cAMP signaling pathway;Phospholipase D signaling pathway;Sphingol…	ko00565;ko00564;ko04928;ko04912;ko04724;ko04666;ko04014;ko05212;ko05200;ko05208;ko05231;ko04144;ko04024;ko04072;ko04071					ko:K01115
TRINITY_DN37527_c0_g1_i1	15	1	Ether lipid metabolism;Glycerophospholipid metabolism;Parathyroid hormone synthesis, secretion and action;GnRH signaling pathway;Glutamatergic synapse;Fc gamma R-mediated phagocytosis;Ras signaling pathway;Pancreatic cancer;Pathways in cancer;Chemical carcinogenesis - reactive oxygen species;Choline metabolism in cancer;Endocytosis;cAMP signaling pathway;Phospholipase D signaling pathway;Sphingol…	ko00565;ko00564;ko04928;ko04912;ko04724;ko04666;ko04014;ko05212;ko05200;ko05208;ko05231;ko04144;ko04024;ko04072;ko04071					ko:K01115
TRINITY_DN37527_c0_g1_i2	15	1	Ether lipid metabolism;Glycerophospholipid metabolism;Parathyroid hormone synthesis, secretion and action;GnRH signaling pathway;Glutamatergic synapse;Fc gamma R-mediated phagocytosis;Ras signaling pathway;Pancreatic cancer;Pathways in cancer;Chemical carcinogenesis - reactive oxygen species;Choline metabolism in cancer;Endocytosis;cAMP signaling pathway;Phospholipase D signaling pathway;Sphingol…	ko00565;ko00564;ko04928;ko04912;ko04724;ko04666;ko04014;ko05212;ko05200;ko05208;ko05231;ko04144;ko04024;ko04072;ko04071					ko:K01115
TRINITY_DN36089_c0_g1_i3	15	1	Ether lipid metabolism;Glycerophospholipid metabolism;Parathyroid hormone synthesis, secretion and action;GnRH signaling pathway;Glutamatergic synapse;Fc gamma R-mediated phagocytosis;Ras signaling pathway;Pancreatic cancer;Pathways in cancer;Chemical carcinogenesis - reactive oxygen species;Choline metabolism in cancer;Endocytosis;cAMP signaling pathway;Phospholipase D signaling pathway;Sphingol…	ko00565;ko00564;ko04928;ko04912;ko04724;ko04666;ko04014;ko05212;ko05200;ko05208;ko05231;ko04144;ko04024;ko04072;ko04071					ko:K01115
TRINITY_DN21501_c0_g1_i1	15	1	Ether lipid metabolism;Glycerophospholipid metabolism;Parathyroid hormone synthesis, secretion and action;GnRH signaling pathway;Glutamatergic synapse;Fc gamma R-mediated phagocytosis;Ras signaling pathway;Pancreatic cancer;Pathways in cancer;Chemical carcinogenesis - reactive oxygen species;Choline metabolism in cancer;Endocytosis;cAMP signaling pathway;Phospholipase D signaling pathway;Sphingol…	ko00565;ko00564;ko04928;ko04912;ko04724;ko04666;ko04014;ko05212;ko05200;ko05208;ko05231;ko04144;ko04024;ko04072;ko04071					ko:K01115
TRINITY_DN36898_c0_g2_i3	15	1	Ether lipid metabolism;Glycerophospholipid metabolism;Parathyroid hormone synthesis, secretion and action;GnRH signaling pathway;Glutamatergic synapse;Fc gamma R-mediated phagocytosis;Ras signaling pathway;Pancreatic cancer;Pathways in cancer;Chemical carcinogenesis - reactive oxygen species;Choline metabolism in cancer;Endocytosis;cAMP signaling pathway;Phospholipase D signaling pathway;Sphingol…	ko00565;ko00564;ko04928;ko04912;ko04724;ko04666;ko04014;ko05212;ko05200;ko05208;ko05231;ko04144;ko04024;ko04072;ko04071					ko:K01115
TRINITY_DN36898_c0_g2_i2	15	1	Ether lipid metabolism;Glycerophospholipid metabolism;Parathyroid hormone synthesis, secretion and action;GnRH signaling pathway;Glutamatergic synapse;Fc gamma R-mediated phagocytosis;Ras signaling pathway;Pancreatic cancer;Pathways in cancer;Chemical carcinogenesis - reactive oxygen species;Choline metabolism in cancer;Endocytosis;cAMP signaling pathway;Phospholipase D signaling pathway;Sphingol…	ko00565;ko00564;ko04928;ko04912;ko04724;ko04666;ko04014;ko05212;ko05200;ko05208;ko05231;ko04144;ko04024;ko04072;ko04071					ko:K01115
TRINITY_DN38158_c0_g1_i2	15	1	Neutrophil extracellular trap formation;Cellular senescence;Necroptosis;Diabetic cardiomyopathy;Chemical carcinogenesis - reactive oxygen species;Prion disease;Pathways of neurodegeneration - multiple diseases;Alzheimer disease;Parkinson disease;Spinocerebellar ataxia;Huntington disease;Calcium signaling pathway;cGMP-PKG signaling pathway;Influenza A;Human T-cell leukemia virus 1 infection	ko04613;ko04218;ko04217;ko05415;ko05208;ko05020;ko05022;ko05010;ko05012;ko05017;ko05016;ko04020;ko04022;ko05164;ko05166					ko:K05863
TRINITY_DN38158_c0_g1_i3	15	1	Neutrophil extracellular trap formation;Cellular senescence;Necroptosis;Diabetic cardiomyopathy;Chemical carcinogenesis - reactive oxygen species;Prion disease;Pathways of neurodegeneration - multiple diseases;Alzheimer disease;Parkinson disease;Spinocerebellar ataxia;Huntington disease;Calcium signaling pathway;cGMP-PKG signaling pathway;Influenza A;Human T-cell leukemia virus 1 infection	ko04613;ko04218;ko04217;ko05415;ko05208;ko05020;ko05022;ko05010;ko05012;ko05017;ko05016;ko04020;ko04022;ko05164;ko05166					ko:K05863
TRINITY_DN38158_c0_g1_i6	15	1	Neutrophil extracellular trap formation;Cellular senescence;Necroptosis;Diabetic cardiomyopathy;Chemical carcinogenesis - reactive oxygen species;Prion disease;Pathways of neurodegeneration - multiple diseases;Alzheimer disease;Parkinson disease;Spinocerebellar ataxia;Huntington disease;Calcium signaling pathway;cGMP-PKG signaling pathway;Influenza A;Human T-cell leukemia virus 1 infection	ko04613;ko04218;ko04217;ko05415;ko05208;ko05020;ko05022;ko05010;ko05012;ko05017;ko05016;ko04020;ko04022;ko05164;ko05166					ko:K05863
TRINITY_DN38158_c0_g1_i5	15	1	Neutrophil extracellular trap formation;Cellular senescence;Necroptosis;Diabetic cardiomyopathy;Chemical carcinogenesis - reactive oxygen species;Prion disease;Pathways of neurodegeneration - multiple diseases;Alzheimer disease;Parkinson disease;Spinocerebellar ataxia;Huntington disease;Calcium signaling pathway;cGMP-PKG signaling pathway;Influenza A;Human T-cell leukemia virus 1 infection	ko04613;ko04218;ko04217;ko05415;ko05208;ko05020;ko05022;ko05010;ko05012;ko05017;ko05016;ko04020;ko04022;ko05164;ko05166					ko:K05863
TRINITY_DN38158_c0_g1_i8	15	1	Neutrophil extracellular trap formation;Cellular senescence;Necroptosis;Diabetic cardiomyopathy;Chemical carcinogenesis - reactive oxygen species;Prion disease;Pathways of neurodegeneration - multiple diseases;Alzheimer disease;Parkinson disease;Spinocerebellar ataxia;Huntington disease;Calcium signaling pathway;cGMP-PKG signaling pathway;Influenza A;Human T-cell leukemia virus 1 infection	ko04613;ko04218;ko04217;ko05415;ko05208;ko05020;ko05022;ko05010;ko05012;ko05017;ko05016;ko04020;ko04022;ko05164;ko05166					ko:K05863
TRINITY_DN27033_c0_g1_i2	14	1	Thyroid hormone signaling pathway;Pancreatic secretion;Hypertrophic cardiomyopathy;Arrhythmogenic right ventricular cardiomyopathy;Diabetic cardiomyopathy;Dilated cardiomyopathy;Pathways of neurodegeneration - multiple diseases;Alzheimer disease;Spinocerebellar ataxia;Adrenergic signaling in cardiomyocytes;Cardiac muscle contraction;Calcium signaling pathway;cGMP-PKG signaling pathway;cAMP signal…	ko04919;ko04972;ko05410;ko05412;ko05415;ko05414;ko05022;ko05010;ko05017;ko04261;ko04260;ko04020;ko04022;ko04024					ko:K05853
TRINITY_DN27033_c0_g1_i1	14	1	Thyroid hormone signaling pathway;Pancreatic secretion;Hypertrophic cardiomyopathy;Arrhythmogenic right ventricular cardiomyopathy;Diabetic cardiomyopathy;Dilated cardiomyopathy;Pathways of neurodegeneration - multiple diseases;Alzheimer disease;Spinocerebellar ataxia;Adrenergic signaling in cardiomyocytes;Cardiac muscle contraction;Calcium signaling pathway;cGMP-PKG signaling pathway;cAMP signal…	ko04919;ko04972;ko05410;ko05412;ko05415;ko05414;ko05022;ko05010;ko05017;ko04261;ko04260;ko04020;ko04022;ko04024					ko:K05853
TRINITY_DN59571_c0_g1_i1	14	2	Non-alcoholic fatty liver disease;Thermogenesis;Two-component system;Diabetic cardiomyopathy;Photosynthesis;Oxidative phosphorylation;Chemical carcinogenesis - reactive oxygen species;Prion disease;Pathways of neurodegeneration - multiple diseases;Alzheimer disease;Parkinson disease;Amyotrophic lateral sclerosis;Huntington disease;Cardiac muscle contraction	ko04932;ko04714;ko02020;ko05415;ko00195;ko00190;ko05208;ko05020;ko05022;ko05010;ko05012;ko05014;ko05016;ko04260					ko:K00412;ko:K02637
TRINITY_DN32390_c0_g1_i3	13	1	Non-alcoholic fatty liver disease;Thermogenesis;Two-component system;Diabetic cardiomyopathy;Oxidative phosphorylation;Chemical carcinogenesis - reactive oxygen species;Prion disease;Pathways of neurodegeneration - multiple diseases;Alzheimer disease;Parkinson disease;Amyotrophic lateral sclerosis;Huntington disease;Cardiac muscle contraction	ko04932;ko04714;ko02020;ko05415;ko00190;ko05208;ko05020;ko05022;ko05010;ko05012;ko05014;ko05016;ko04260					ko:K00413
TRINITY_DN38128_c0_g1_i1	13	1	Non-alcoholic fatty liver disease;Thermogenesis;Two-component system;Diabetic cardiomyopathy;Oxidative phosphorylation;Chemical carcinogenesis - reactive oxygen species;Prion disease;Pathways of neurodegeneration - multiple diseases;Alzheimer disease;Parkinson disease;Amyotrophic lateral sclerosis;Huntington disease;Cardiac muscle contraction	ko04932;ko04714;ko02020;ko05415;ko00190;ko05208;ko05020;ko05022;ko05010;ko05012;ko05014;ko05016;ko04260					ko:K00412
TRINITY_DN32655_c0_g1_i1	13	1	Apoptosis - multiple species;Apelin signaling pathway;Mitophagy - animal;Autophagy - other;Autophagy - yeast;Pathways of neurodegeneration - multiple diseases;Shigellosis;Alzheimer disease;Amyotrophic lateral sclerosis;Spinocerebellar ataxia;Huntington disease;Autophagy - animal;Kaposi sarcoma-associated herpesvirus infection	ko04215;ko04371;ko04137;ko04136;ko04138;ko05022;ko05131;ko05010;ko05014;ko05017;ko05016;ko04140;ko05167					ko:K08334
TRINITY_DN32655_c0_g1_i2	13	1	Apoptosis - multiple species;Apelin signaling pathway;Mitophagy - animal;Autophagy - other;Autophagy - yeast;Pathways of neurodegeneration - multiple diseases;Shigellosis;Alzheimer disease;Amyotrophic lateral sclerosis;Spinocerebellar ataxia;Huntington disease;Autophagy - animal;Kaposi sarcoma-associated herpesvirus infection	ko04215;ko04371;ko04137;ko04136;ko04138;ko05022;ko05131;ko05010;ko05014;ko05017;ko05016;ko04140;ko05167					ko:K08334
TRINITY_DN32655_c0_g1_i3	13	1	Apoptosis - multiple species;Apelin signaling pathway;Mitophagy - animal;Autophagy - other;Autophagy - yeast;Pathways of neurodegeneration - multiple diseases;Shigellosis;Alzheimer disease;Amyotrophic lateral sclerosis;Spinocerebellar ataxia;Huntington disease;Autophagy - animal;Kaposi sarcoma-associated herpesvirus infection	ko04215;ko04371;ko04137;ko04136;ko04138;ko05022;ko05131;ko05010;ko05014;ko05017;ko05016;ko04140;ko05167					ko:K08334
TRINITY_DN37308_c0_g2_i3	13	3	Metabolism of xenobiotics by cytochrome P450;Cushing syndrome;Cortisol synthesis and secretion;Ovarian steroidogenesis;Prolactin signaling pathway;Steroid hormone biosynthesis;Tryptophan metabolism;Lipid and atherosclerosis;Chemical carcinogenesis - DNA adducts;Chemical carcinogenesis - reactive oxygen species;Chemical carcinogenesis - receptor activation;Isoflavonoid biosynthesis;Retinol metabol…	ko00980;ko04934;ko04927;ko04913;ko04917;ko00140;ko00380;ko05417;ko05204;ko05208;ko05207;ko00943;ko00830					ko:K07408;ko:K00512;ko:K13261
TRINITY_DN36092_c0_g2_i11	13	1	Inositol phosphate metabolism;Oxytocin signaling pathway;Platelet activation;Cholinergic synapse;Apelin signaling pathway;Toxoplasmosis;Salmonella infection;PI3K-Akt signaling pathway;Adrenergic signaling in cardiomyocytes;cGMP-PKG signaling pathway;Phospholipase D signaling pathway;Kaposi sarcoma-associated herpesvirus infection;Chemokine signaling pathway	ko00562;ko04921;ko04611;ko04725;ko04371;ko05145;ko05132;ko04151;ko04261;ko04022;ko04072;ko05167;ko04062					ko:K21289
TRINITY_DN36092_c0_g2_i7	13	1	Inositol phosphate metabolism;Oxytocin signaling pathway;Platelet activation;Cholinergic synapse;Apelin signaling pathway;Toxoplasmosis;Salmonella infection;PI3K-Akt signaling pathway;Adrenergic signaling in cardiomyocytes;cGMP-PKG signaling pathway;Phospholipase D signaling pathway;Kaposi sarcoma-associated herpesvirus infection;Chemokine signaling pathway	ko00562;ko04921;ko04611;ko04725;ko04371;ko05145;ko05132;ko04151;ko04261;ko04022;ko04072;ko05167;ko04062					ko:K21289
TRINITY_DN36092_c0_g2_i3	13	1	Inositol phosphate metabolism;Oxytocin signaling pathway;Platelet activation;Cholinergic synapse;Apelin signaling pathway;Toxoplasmosis;Salmonella infection;PI3K-Akt signaling pathway;Adrenergic signaling in cardiomyocytes;cGMP-PKG signaling pathway;Phospholipase D signaling pathway;Kaposi sarcoma-associated herpesvirus infection;Chemokine signaling pathway	ko00562;ko04921;ko04611;ko04725;ko04371;ko05145;ko05132;ko04151;ko04261;ko04022;ko04072;ko05167;ko04062					ko:K21289
TRINITY_DN36092_c0_g2_i2	13	1	Inositol phosphate metabolism;Oxytocin signaling pathway;Platelet activation;Cholinergic synapse;Apelin signaling pathway;Toxoplasmosis;Salmonella infection;PI3K-Akt signaling pathway;Adrenergic signaling in cardiomyocytes;cGMP-PKG signaling pathway;Phospholipase D signaling pathway;Kaposi sarcoma-associated herpesvirus infection;Chemokine signaling pathway	ko00562;ko04921;ko04611;ko04725;ko04371;ko05145;ko05132;ko04151;ko04261;ko04022;ko04072;ko05167;ko04062					ko:K21289
TRINITY_DN33046_c0_g1_i3	13	1	Dopaminergic synapse;Tight junction;Cell cycle - yeast;mRNA surveillance pathway;Chagas disease;Hippo signaling pathway - fly;Hippo signaling pathway;PI3K-Akt signaling pathway;AMPK signaling pathway;Adrenergic signaling in cardiomyocytes;Hepatitis C;Sphingolipid signaling pathway;Human papillomavirus infection	ko04728;ko04530;ko04111;ko03015;ko05142;ko04391;ko04390;ko04151;ko04152;ko04261;ko05160;ko04071;ko05165					ko:K04354
TRINITY_DN35834_c0_g1_i1	12	1	Drug metabolism - other enzymes;Drug metabolism - cytochrome P450;Metabolism of xenobiotics by cytochrome P450;Platinum drug resistance;Glutathione metabolism;Longevity regulating pathway - worm;Fluid shear stress and atherosclerosis;Hepatocellular carcinoma;Pathways in cancer;Chemical carcinogenesis - DNA adducts;Chemical carcinogenesis - reactive oxygen species;Chemical carcinogenesis - recepto…	ko00983;ko00982;ko00980;ko01524;ko00480;ko04212;ko05418;ko05225;ko05200;ko05204;ko05208;ko05207					ko:K00799
TRINITY_DN35834_c0_g1_i2	12	1	Drug metabolism - other enzymes;Drug metabolism - cytochrome P450;Metabolism of xenobiotics by cytochrome P450;Platinum drug resistance;Glutathione metabolism;Longevity regulating pathway - worm;Fluid shear stress and atherosclerosis;Hepatocellular carcinoma;Pathways in cancer;Chemical carcinogenesis - DNA adducts;Chemical carcinogenesis - reactive oxygen species;Chemical carcinogenesis - recepto…	ko00983;ko00982;ko00980;ko01524;ko00480;ko04212;ko05418;ko05225;ko05200;ko05204;ko05208;ko05207					ko:K00799
TRINITY_DN7686_c0_g2_i1	12	1	Tight junction;Apoptosis;Gap junction;Prion disease;Pathways of neurodegeneration - multiple diseases;Pathogenic Escherichia coli infection;Salmonella infection;Alzheimer disease;Parkinson disease;Amyotrophic lateral sclerosis;Huntington disease;Phagosome	ko04530;ko04210;ko04540;ko05020;ko05022;ko05130;ko05132;ko05010;ko05012;ko05014;ko05016;ko04145					ko:K07374
TRINITY_DN37013_c2_g3_i1	12	1	Drug metabolism - other enzymes;Drug metabolism - cytochrome P450;Metabolism of xenobiotics by cytochrome P450;Platinum drug resistance;Glutathione metabolism;Longevity regulating pathway - worm;Fluid shear stress and atherosclerosis;Hepatocellular carcinoma;Pathways in cancer;Chemical carcinogenesis - DNA adducts;Chemical carcinogenesis - reactive oxygen species;Chemical carcinogenesis - recepto…	ko00983;ko00982;ko00980;ko01524;ko00480;ko04212;ko05418;ko05225;ko05200;ko05204;ko05208;ko05207					ko:K00799
TRINITY_DN37013_c2_g3_i4	12	1	Drug metabolism - other enzymes;Drug metabolism - cytochrome P450;Metabolism of xenobiotics by cytochrome P450;Platinum drug resistance;Glutathione metabolism;Longevity regulating pathway - worm;Fluid shear stress and atherosclerosis;Hepatocellular carcinoma;Pathways in cancer;Chemical carcinogenesis - DNA adducts;Chemical carcinogenesis - reactive oxygen species;Chemical carcinogenesis - recepto…	ko00983;ko00982;ko00980;ko01524;ko00480;ko04212;ko05418;ko05225;ko05200;ko05204;ko05208;ko05207					ko:K00799
TRINITY_DN27982_c0_g1_i1	12	1	Drug metabolism - other enzymes;Drug metabolism - cytochrome P450;Porphyrin and chlorophyll metabolism;Metabolism of xenobiotics by cytochrome P450;Bile secretion;Pentose and glucuronate interconversions;Ascorbate and aldarate metabolism;Biosynthesis of cofactors;Steroid hormone biosynthesis;Chemical carcinogenesis - DNA adducts;Chemical carcinogenesis - receptor activation;Retinol metabolism	ko00983;ko00982;ko00860;ko00980;ko04976;ko00040;ko00053;ko01240;ko00140;ko05204;ko05207;ko00830					ko:K00699
TRINITY_DN35624_c1_g2_i6	12	1	Drug metabolism - other enzymes;Drug metabolism - cytochrome P450;Metabolism of xenobiotics by cytochrome P450;Platinum drug resistance;Glutathione metabolism;Longevity regulating pathway - worm;Fluid shear stress and atherosclerosis;Hepatocellular carcinoma;Pathways in cancer;Chemical carcinogenesis - DNA adducts;Chemical carcinogenesis - reactive oxygen species;Chemical carcinogenesis - recepto…	ko00983;ko00982;ko00980;ko01524;ko00480;ko04212;ko05418;ko05225;ko05200;ko05204;ko05208;ko05207					ko:K00799
TRINITY_DN35301_c1_g1_i3	12	1	Estrogen signaling pathway;Antigen processing and presentation;Longevity regulating pathway - multiple species;Lipid and atherosclerosis;Spliceosome;MAPK signaling pathway;Prion disease;Toxoplasmosis;Legionellosis;Protein processing in endoplasmic reticulum;Endocytosis;Measles	ko04915;ko04612;ko04213;ko05417;ko03040;ko04010;ko05020;ko05145;ko05134;ko04141;ko04144;ko05162					ko:K03283
TRINITY_DN35301_c1_g1_i2	12	1	Estrogen signaling pathway;Antigen processing and presentation;Longevity regulating pathway - multiple species;Lipid and atherosclerosis;Spliceosome;MAPK signaling pathway;Prion disease;Toxoplasmosis;Legionellosis;Protein processing in endoplasmic reticulum;Endocytosis;Measles	ko04915;ko04612;ko04213;ko05417;ko03040;ko04010;ko05020;ko05145;ko05134;ko04141;ko04144;ko05162					ko:K03283
TRINITY_DN35301_c1_g1_i5	12	1	Estrogen signaling pathway;Antigen processing and presentation;Longevity regulating pathway - multiple species;Lipid and atherosclerosis;Spliceosome;MAPK signaling pathway;Prion disease;Toxoplasmosis;Legionellosis;Protein processing in endoplasmic reticulum;Endocytosis;Measles	ko04915;ko04612;ko04213;ko05417;ko03040;ko04010;ko05020;ko05145;ko05134;ko04141;ko04144;ko05162					ko:K03283
TRINITY_DN35301_c1_g1_i1	12	1	Estrogen signaling pathway;Antigen processing and presentation;Longevity regulating pathway - multiple species;Lipid and atherosclerosis;Spliceosome;MAPK signaling pathway;Prion disease;Toxoplasmosis;Legionellosis;Protein processing in endoplasmic reticulum;Endocytosis;Measles	ko04915;ko04612;ko04213;ko05417;ko03040;ko04010;ko05020;ko05145;ko05134;ko04141;ko04144;ko05162					ko:K03283
TRINITY_DN36016_c0_g1_i14	12	1	Non-alcoholic fatty liver disease;Retrograde endocannabinoid signaling;Thermogenesis;Diabetic cardiomyopathy;Oxidative phosphorylation;Chemical carcinogenesis - reactive oxygen species;Prion disease;Pathways of neurodegeneration - multiple diseases;Alzheimer disease;Parkinson disease;Amyotrophic lateral sclerosis;Huntington disease	ko04932;ko04723;ko04714;ko05415;ko00190;ko05208;ko05020;ko05022;ko05010;ko05012;ko05014;ko05016					ko:K11353
TRINITY_DN30350_c0_g1_i5	12	1	Drug metabolism - other enzymes;Drug metabolism - cytochrome P450;Metabolism of xenobiotics by cytochrome P450;Platinum drug resistance;Glutathione metabolism;Longevity regulating pathway - worm;Fluid shear stress and atherosclerosis;Hepatocellular carcinoma;Pathways in cancer;Chemical carcinogenesis - DNA adducts;Chemical carcinogenesis - reactive oxygen species;Chemical carcinogenesis - recepto…	ko00983;ko00982;ko00980;ko01524;ko00480;ko04212;ko05418;ko05225;ko05200;ko05204;ko05208;ko05207					ko:K00799
TRINITY_DN30350_c0_g1_i2	12	1	Drug metabolism - other enzymes;Drug metabolism - cytochrome P450;Metabolism of xenobiotics by cytochrome P450;Platinum drug resistance;Glutathione metabolism;Longevity regulating pathway - worm;Fluid shear stress and atherosclerosis;Hepatocellular carcinoma;Pathways in cancer;Chemical carcinogenesis - DNA adducts;Chemical carcinogenesis - reactive oxygen species;Chemical carcinogenesis - recepto…	ko00983;ko00982;ko00980;ko01524;ko00480;ko04212;ko05418;ko05225;ko05200;ko05204;ko05208;ko05207					ko:K00799
TRINITY_DN24690_c0_g1_i1	12	1	Non-alcoholic fatty liver disease;Retrograde endocannabinoid signaling;Thermogenesis;Diabetic cardiomyopathy;Oxidative phosphorylation;Chemical carcinogenesis - reactive oxygen species;Prion disease;Pathways of neurodegeneration - multiple diseases;Alzheimer disease;Parkinson disease;Amyotrophic lateral sclerosis;Huntington disease	ko04932;ko04723;ko04714;ko05415;ko00190;ko05208;ko05020;ko05022;ko05010;ko05012;ko05014;ko05016					ko:K03950
TRINITY_DN24690_c0_g1_i2	12	1	Non-alcoholic fatty liver disease;Retrograde endocannabinoid signaling;Thermogenesis;Diabetic cardiomyopathy;Oxidative phosphorylation;Chemical carcinogenesis - reactive oxygen species;Prion disease;Pathways of neurodegeneration - multiple diseases;Alzheimer disease;Parkinson disease;Amyotrophic lateral sclerosis;Huntington disease	ko04932;ko04723;ko04714;ko05415;ko00190;ko05208;ko05020;ko05022;ko05010;ko05012;ko05014;ko05016					ko:K03950
TRINITY_DN31211_c0_g1_i2	12	1	Glyoxylate and dicarboxylate metabolism;Tryptophan metabolism;Longevity regulating pathway - worm;Longevity regulating pathway;Longevity regulating pathway - multiple species;MAPK signaling pathway - yeast;MAPK signaling pathway - plant;Chemical carcinogenesis - reactive oxygen species;Pathways of neurodegeneration - multiple diseases;Amyotrophic lateral sclerosis;Peroxisome;FoxO signaling pathway	ko00630;ko00380;ko04212;ko04211;ko04213;ko04011;ko04016;ko05208;ko05022;ko05014;ko04146;ko04068					ko:K03781
TRINITY_DN25591_c0_g1_i2	12	1	Tight junction;Apoptosis;Gap junction;Prion disease;Pathways of neurodegeneration - multiple diseases;Pathogenic Escherichia coli infection;Salmonella infection;Alzheimer disease;Parkinson disease;Amyotrophic lateral sclerosis;Huntington disease;Phagosome	ko04530;ko04210;ko04540;ko05020;ko05022;ko05130;ko05132;ko05010;ko05012;ko05014;ko05016;ko04145					ko:K07374
TRINITY_DN25591_c0_g1_i1	12	1	Tight junction;Apoptosis;Gap junction;Prion disease;Pathways of neurodegeneration - multiple diseases;Pathogenic Escherichia coli infection;Salmonella infection;Alzheimer disease;Parkinson disease;Amyotrophic lateral sclerosis;Huntington disease;Phagosome	ko04530;ko04210;ko04540;ko05020;ko05022;ko05130;ko05132;ko05010;ko05012;ko05014;ko05016;ko04145					ko:K07374
TRINITY_DN32707_c1_g1_i6	12	1	Circadian rhythm - plant;Adherens junction;Ribosome biogenesis in eukaryotes;Wnt signaling pathway;Mitophagy - animal;Mitophagy - yeast;Prion disease;Pathways of neurodegeneration - multiple diseases;Alzheimer disease;PD-L1 expression and PD-1 checkpoint pathway in cancer;Measles;NF-kappa B signaling pathway	ko04712;ko04520;ko03008;ko04310;ko04137;ko04139;ko05020;ko05022;ko05010;ko05235;ko05162;ko04064					ko:K03097
TRINITY_DN32707_c1_g1_i4	12	1	Circadian rhythm - plant;Adherens junction;Ribosome biogenesis in eukaryotes;Wnt signaling pathway;Mitophagy - animal;Mitophagy - yeast;Prion disease;Pathways of neurodegeneration - multiple diseases;Alzheimer disease;PD-L1 expression and PD-1 checkpoint pathway in cancer;Measles;NF-kappa B signaling pathway	ko04712;ko04520;ko03008;ko04310;ko04137;ko04139;ko05020;ko05022;ko05010;ko05235;ko05162;ko04064					ko:K03097
TRINITY_DN32707_c1_g1_i3	12	1	Circadian rhythm - plant;Adherens junction;Ribosome biogenesis in eukaryotes;Wnt signaling pathway;Mitophagy - animal;Mitophagy - yeast;Prion disease;Pathways of neurodegeneration - multiple diseases;Alzheimer disease;PD-L1 expression and PD-1 checkpoint pathway in cancer;Measles;NF-kappa B signaling pathway	ko04712;ko04520;ko03008;ko04310;ko04137;ko04139;ko05020;ko05022;ko05010;ko05235;ko05162;ko04064					ko:K03097
TRINITY_DN29368_c1_g5_i1	12	1	Drug metabolism - other enzymes;Drug metabolism - cytochrome P450;Metabolism of xenobiotics by cytochrome P450;Platinum drug resistance;Glutathione metabolism;Longevity regulating pathway - worm;Fluid shear stress and atherosclerosis;Hepatocellular carcinoma;Pathways in cancer;Chemical carcinogenesis - DNA adducts;Chemical carcinogenesis - reactive oxygen species;Chemical carcinogenesis - recepto…	ko00983;ko00982;ko00980;ko01524;ko00480;ko04212;ko05418;ko05225;ko05200;ko05204;ko05208;ko05207					ko:K00799
TRINITY_DN29368_c1_g5_i4	12	1	Drug metabolism - other enzymes;Drug metabolism - cytochrome P450;Metabolism of xenobiotics by cytochrome P450;Platinum drug resistance;Glutathione metabolism;Longevity regulating pathway - worm;Fluid shear stress and atherosclerosis;Hepatocellular carcinoma;Pathways in cancer;Chemical carcinogenesis - DNA adducts;Chemical carcinogenesis - reactive oxygen species;Chemical carcinogenesis - recepto…	ko00983;ko00982;ko00980;ko01524;ko00480;ko04212;ko05418;ko05225;ko05200;ko05204;ko05208;ko05207					ko:K00799
TRINITY_DN29368_c1_g5_i3	12	1	Drug metabolism - other enzymes;Drug metabolism - cytochrome P450;Metabolism of xenobiotics by cytochrome P450;Platinum drug resistance;Glutathione metabolism;Longevity regulating pathway - worm;Fluid shear stress and atherosclerosis;Hepatocellular carcinoma;Pathways in cancer;Chemical carcinogenesis - DNA adducts;Chemical carcinogenesis - reactive oxygen species;Chemical carcinogenesis - recepto…	ko00983;ko00982;ko00980;ko01524;ko00480;ko04212;ko05418;ko05225;ko05200;ko05204;ko05208;ko05207					ko:K00799
TRINITY_DN29368_c1_g5_i2	12	1	Drug metabolism - other enzymes;Drug metabolism - cytochrome P450;Metabolism of xenobiotics by cytochrome P450;Platinum drug resistance;Glutathione metabolism;Longevity regulating pathway - worm;Fluid shear stress and atherosclerosis;Hepatocellular carcinoma;Pathways in cancer;Chemical carcinogenesis - DNA adducts;Chemical carcinogenesis - reactive oxygen species;Chemical carcinogenesis - recepto…	ko00983;ko00982;ko00980;ko01524;ko00480;ko04212;ko05418;ko05225;ko05200;ko05204;ko05208;ko05207					ko:K00799
TRINITY_DN35857_c1_g1_i1	12	1	Estrogen signaling pathway;Antigen processing and presentation;Longevity regulating pathway - multiple species;Lipid and atherosclerosis;Spliceosome;MAPK signaling pathway;Prion disease;Toxoplasmosis;Legionellosis;Protein processing in endoplasmic reticulum;Endocytosis;Measles	ko04915;ko04612;ko04213;ko05417;ko03040;ko04010;ko05020;ko05145;ko05134;ko04141;ko04144;ko05162					ko:K03283
TRINITY_DN35857_c1_g1_i2	12	1	Estrogen signaling pathway;Antigen processing and presentation;Longevity regulating pathway - multiple species;Lipid and atherosclerosis;Spliceosome;MAPK signaling pathway;Prion disease;Toxoplasmosis;Legionellosis;Protein processing in endoplasmic reticulum;Endocytosis;Measles	ko04915;ko04612;ko04213;ko05417;ko03040;ko04010;ko05020;ko05145;ko05134;ko04141;ko04144;ko05162					ko:K03283
TRINITY_DN35624_c1_g3_i2	12	1	Drug metabolism - other enzymes;Drug metabolism - cytochrome P450;Metabolism of xenobiotics by cytochrome P450;Platinum drug resistance;Glutathione metabolism;Longevity regulating pathway - worm;Fluid shear stress and atherosclerosis;Hepatocellular carcinoma;Pathways in cancer;Chemical carcinogenesis - DNA adducts;Chemical carcinogenesis - reactive oxygen species;Chemical carcinogenesis - recepto…	ko00983;ko00982;ko00980;ko01524;ko00480;ko04212;ko05418;ko05225;ko05200;ko05204;ko05208;ko05207					ko:K00799
TRINITY_DN32640_c0_g1_i1	12	1	Circadian rhythm - plant;Adherens junction;Ribosome biogenesis in eukaryotes;Wnt signaling pathway;Mitophagy - animal;Mitophagy - yeast;Prion disease;Pathways of neurodegeneration - multiple diseases;Alzheimer disease;PD-L1 expression and PD-1 checkpoint pathway in cancer;Measles;NF-kappa B signaling pathway	ko04712;ko04520;ko03008;ko04310;ko04137;ko04139;ko05020;ko05022;ko05010;ko05235;ko05162;ko04064					ko:K03097
TRINITY_DN32640_c0_g1_i2	12	1	Circadian rhythm - plant;Adherens junction;Ribosome biogenesis in eukaryotes;Wnt signaling pathway;Mitophagy - animal;Mitophagy - yeast;Prion disease;Pathways of neurodegeneration - multiple diseases;Alzheimer disease;PD-L1 expression and PD-1 checkpoint pathway in cancer;Measles;NF-kappa B signaling pathway	ko04712;ko04520;ko03008;ko04310;ko04137;ko04139;ko05020;ko05022;ko05010;ko05235;ko05162;ko04064					ko:K03097
TRINITY_DN28985_c1_g2_i1	12	1	Non-alcoholic fatty liver disease;Thermogenesis;Diabetic cardiomyopathy;Oxidative phosphorylation;Chemical carcinogenesis - reactive oxygen species;Prion disease;Pathways of neurodegeneration - multiple diseases;Alzheimer disease;Parkinson disease;Amyotrophic lateral sclerosis;Huntington disease;Cardiac muscle contraction	ko04932;ko04714;ko05415;ko00190;ko05208;ko05020;ko05022;ko05010;ko05012;ko05014;ko05016;ko04260					ko:K02267
TRINITY_DN27494_c0_g1_i2	12	1	Drug metabolism - other enzymes;Drug metabolism - cytochrome P450;Metabolism of xenobiotics by cytochrome P450;Platinum drug resistance;Glutathione metabolism;Longevity regulating pathway - worm;Fluid shear stress and atherosclerosis;Hepatocellular carcinoma;Pathways in cancer;Chemical carcinogenesis - DNA adducts;Chemical carcinogenesis - reactive oxygen species;Chemical carcinogenesis - recepto…	ko00983;ko00982;ko00980;ko01524;ko00480;ko04212;ko05418;ko05225;ko05200;ko05204;ko05208;ko05207					ko:K00799
TRINITY_DN30046_c0_g2_i1	12	1	Protein digestion and absorption;Mineral absorption;Endocrine and other factor-regulated calcium reabsorption;Olfactory transduction;Hypertrophic cardiomyopathy;Arrhythmogenic right ventricular cardiomyopathy;Dilated cardiomyopathy;Apelin signaling pathway;Adrenergic signaling in cardiomyocytes;Cardiac muscle contraction;Calcium signaling pathway;cGMP-PKG signaling pathway	ko04974;ko04978;ko04961;ko04740;ko05410;ko05412;ko05414;ko04371;ko04261;ko04260;ko04020;ko04022					ko:K05849
TRINITY_DN25317_c0_g1_i1	12	1	Tight junction;Apoptosis;Gap junction;Prion disease;Pathways of neurodegeneration - multiple diseases;Pathogenic Escherichia coli infection;Salmonella infection;Alzheimer disease;Parkinson disease;Amyotrophic lateral sclerosis;Huntington disease;Phagosome	ko04530;ko04210;ko04540;ko05020;ko05022;ko05130;ko05132;ko05010;ko05012;ko05014;ko05016;ko04145					ko:K07374
TRINITY_DN25317_c0_g1_i2	12	1	Tight junction;Apoptosis;Gap junction;Prion disease;Pathways of neurodegeneration - multiple diseases;Pathogenic Escherichia coli infection;Salmonella infection;Alzheimer disease;Parkinson disease;Amyotrophic lateral sclerosis;Huntington disease;Phagosome	ko04530;ko04210;ko04540;ko05020;ko05022;ko05130;ko05132;ko05010;ko05012;ko05014;ko05016;ko04145					ko:K07374
TRINITY_DN26029_c0_g1_i1	12	1	Drug metabolism - other enzymes;Drug metabolism - cytochrome P450;Metabolism of xenobiotics by cytochrome P450;Platinum drug resistance;Glutathione metabolism;Longevity regulating pathway - worm;Fluid shear stress and atherosclerosis;Hepatocellular carcinoma;Pathways in cancer;Chemical carcinogenesis - DNA adducts;Chemical carcinogenesis - reactive oxygen species;Chemical carcinogenesis - recepto…	ko00983;ko00982;ko00980;ko01524;ko00480;ko04212;ko05418;ko05225;ko05200;ko05204;ko05208;ko05207					ko:K00799
TRINITY_DN26029_c0_g1_i2	12	1	Drug metabolism - other enzymes;Drug metabolism - cytochrome P450;Metabolism of xenobiotics by cytochrome P450;Platinum drug resistance;Glutathione metabolism;Longevity regulating pathway - worm;Fluid shear stress and atherosclerosis;Hepatocellular carcinoma;Pathways in cancer;Chemical carcinogenesis - DNA adducts;Chemical carcinogenesis - reactive oxygen species;Chemical carcinogenesis - recepto…	ko00983;ko00982;ko00980;ko01524;ko00480;ko04212;ko05418;ko05225;ko05200;ko05204;ko05208;ko05207					ko:K00799
TRINITY_DN26029_c0_g1_i3	12	1	Drug metabolism - other enzymes;Drug metabolism - cytochrome P450;Metabolism of xenobiotics by cytochrome P450;Platinum drug resistance;Glutathione metabolism;Longevity regulating pathway - worm;Fluid shear stress and atherosclerosis;Hepatocellular carcinoma;Pathways in cancer;Chemical carcinogenesis - DNA adducts;Chemical carcinogenesis - reactive oxygen species;Chemical carcinogenesis - recepto…	ko00983;ko00982;ko00980;ko01524;ko00480;ko04212;ko05418;ko05225;ko05200;ko05204;ko05208;ko05207					ko:K00799
TRINITY_DN29078_c0_g1_i1	12	1	Drug metabolism - other enzymes;Drug metabolism - cytochrome P450;Metabolism of xenobiotics by cytochrome P450;Platinum drug resistance;Glutathione metabolism;Longevity regulating pathway - worm;Fluid shear stress and atherosclerosis;Hepatocellular carcinoma;Pathways in cancer;Chemical carcinogenesis - DNA adducts;Chemical carcinogenesis - reactive oxygen species;Chemical carcinogenesis - recepto…	ko00983;ko00982;ko00980;ko01524;ko00480;ko04212;ko05418;ko05225;ko05200;ko05204;ko05208;ko05207					ko:K00799
TRINITY_DN29078_c0_g1_i3	12	1	Drug metabolism - other enzymes;Drug metabolism - cytochrome P450;Metabolism of xenobiotics by cytochrome P450;Platinum drug resistance;Glutathione metabolism;Longevity regulating pathway - worm;Fluid shear stress and atherosclerosis;Hepatocellular carcinoma;Pathways in cancer;Chemical carcinogenesis - DNA adducts;Chemical carcinogenesis - reactive oxygen species;Chemical carcinogenesis - recepto…	ko00983;ko00982;ko00980;ko01524;ko00480;ko04212;ko05418;ko05225;ko05200;ko05204;ko05208;ko05207					ko:K00799
TRINITY_DN28895_c0_g1_i1	12	1	Non-alcoholic fatty liver disease;Retrograde endocannabinoid signaling;Thermogenesis;Diabetic cardiomyopathy;Oxidative phosphorylation;Chemical carcinogenesis - reactive oxygen species;Prion disease;Pathways of neurodegeneration - multiple diseases;Alzheimer disease;Parkinson disease;Amyotrophic lateral sclerosis;Huntington disease	ko04932;ko04723;ko04714;ko05415;ko00190;ko05208;ko05020;ko05022;ko05010;ko05012;ko05014;ko05016					ko:K03945
TRINITY_DN33347_c0_g1_i2	12	1	Tight junction;Apoptosis;Gap junction;Prion disease;Pathways of neurodegeneration - multiple diseases;Pathogenic Escherichia coli infection;Salmonella infection;Alzheimer disease;Parkinson disease;Amyotrophic lateral sclerosis;Huntington disease;Phagosome	ko04530;ko04210;ko04540;ko05020;ko05022;ko05130;ko05132;ko05010;ko05012;ko05014;ko05016;ko04145					ko:K07374
TRINITY_DN38335_c0_g1_i1	12	1	Glyoxylate and dicarboxylate metabolism;Tryptophan metabolism;Longevity regulating pathway - worm;Longevity regulating pathway;Longevity regulating pathway - multiple species;MAPK signaling pathway - yeast;MAPK signaling pathway - plant;Chemical carcinogenesis - reactive oxygen species;Pathways of neurodegeneration - multiple diseases;Amyotrophic lateral sclerosis;Peroxisome;FoxO signaling pathway	ko00630;ko00380;ko04212;ko04211;ko04213;ko04011;ko04016;ko05208;ko05022;ko05014;ko04146;ko04068					ko:K03781
TRINITY_DN36100_c0_g2_i2	12	1	Tight junction;Apoptosis;Gap junction;Prion disease;Pathways of neurodegeneration - multiple diseases;Pathogenic Escherichia coli infection;Salmonella infection;Alzheimer disease;Parkinson disease;Amyotrophic lateral sclerosis;Huntington disease;Phagosome	ko04530;ko04210;ko04540;ko05020;ko05022;ko05130;ko05132;ko05010;ko05012;ko05014;ko05016;ko04145					ko:K07374
TRINITY_DN28697_c0_g1_i1	12	1	Drug metabolism - other enzymes;Drug metabolism - cytochrome P450;Metabolism of xenobiotics by cytochrome P450;Platinum drug resistance;Glutathione metabolism;Longevity regulating pathway - worm;Fluid shear stress and atherosclerosis;Hepatocellular carcinoma;Pathways in cancer;Chemical carcinogenesis - DNA adducts;Chemical carcinogenesis - reactive oxygen species;Chemical carcinogenesis - recepto…	ko00983;ko00982;ko00980;ko01524;ko00480;ko04212;ko05418;ko05225;ko05200;ko05204;ko05208;ko05207					ko:K00799
TRINITY_DN28697_c0_g1_i2	12	1	Drug metabolism - other enzymes;Drug metabolism - cytochrome P450;Metabolism of xenobiotics by cytochrome P450;Platinum drug resistance;Glutathione metabolism;Longevity regulating pathway - worm;Fluid shear stress and atherosclerosis;Hepatocellular carcinoma;Pathways in cancer;Chemical carcinogenesis - DNA adducts;Chemical carcinogenesis - reactive oxygen species;Chemical carcinogenesis - recepto…	ko00983;ko00982;ko00980;ko01524;ko00480;ko04212;ko05418;ko05225;ko05200;ko05204;ko05208;ko05207					ko:K00799
TRINITY_DN49523_c0_g1_i1	12	1	Drug metabolism - other enzymes;Drug metabolism - cytochrome P450;Metabolism of xenobiotics by cytochrome P450;Platinum drug resistance;Glutathione metabolism;Longevity regulating pathway - worm;Fluid shear stress and atherosclerosis;Hepatocellular carcinoma;Pathways in cancer;Chemical carcinogenesis - DNA adducts;Chemical carcinogenesis - reactive oxygen species;Chemical carcinogenesis - recepto…	ko00983;ko00982;ko00980;ko01524;ko00480;ko04212;ko05418;ko05225;ko05200;ko05204;ko05208;ko05207					ko:K00799
TRINITY_DN29981_c0_g1_i1	12	1	Drug metabolism - other enzymes;Drug metabolism - cytochrome P450;Metabolism of xenobiotics by cytochrome P450;Platinum drug resistance;Glutathione metabolism;Longevity regulating pathway - worm;Fluid shear stress and atherosclerosis;Hepatocellular carcinoma;Pathways in cancer;Chemical carcinogenesis - DNA adducts;Chemical carcinogenesis - reactive oxygen species;Chemical carcinogenesis - recepto…	ko00983;ko00982;ko00980;ko01524;ko00480;ko04212;ko05418;ko05225;ko05200;ko05204;ko05208;ko05207					ko:K00799
TRINITY_DN35624_c1_g1_i3	12	1	Drug metabolism - other enzymes;Drug metabolism - cytochrome P450;Metabolism of xenobiotics by cytochrome P450;Platinum drug resistance;Glutathione metabolism;Longevity regulating pathway - worm;Fluid shear stress and atherosclerosis;Hepatocellular carcinoma;Pathways in cancer;Chemical carcinogenesis - DNA adducts;Chemical carcinogenesis - reactive oxygen species;Chemical carcinogenesis - recepto…	ko00983;ko00982;ko00980;ko01524;ko00480;ko04212;ko05418;ko05225;ko05200;ko05204;ko05208;ko05207					ko:K00799
TRINITY_DN35624_c1_g1_i4	12	1	Drug metabolism - other enzymes;Drug metabolism - cytochrome P450;Metabolism of xenobiotics by cytochrome P450;Platinum drug resistance;Glutathione metabolism;Longevity regulating pathway - worm;Fluid shear stress and atherosclerosis;Hepatocellular carcinoma;Pathways in cancer;Chemical carcinogenesis - DNA adducts;Chemical carcinogenesis - reactive oxygen species;Chemical carcinogenesis - recepto…	ko00983;ko00982;ko00980;ko01524;ko00480;ko04212;ko05418;ko05225;ko05200;ko05204;ko05208;ko05207					ko:K00799
TRINITY_DN35624_c1_g1_i5	12	1	Drug metabolism - other enzymes;Drug metabolism - cytochrome P450;Metabolism of xenobiotics by cytochrome P450;Platinum drug resistance;Glutathione metabolism;Longevity regulating pathway - worm;Fluid shear stress and atherosclerosis;Hepatocellular carcinoma;Pathways in cancer;Chemical carcinogenesis - DNA adducts;Chemical carcinogenesis - reactive oxygen species;Chemical carcinogenesis - recepto…	ko00983;ko00982;ko00980;ko01524;ko00480;ko04212;ko05418;ko05225;ko05200;ko05204;ko05208;ko05207					ko:K00799
TRINITY_DN35624_c1_g1_i1	12	1	Drug metabolism - other enzymes;Drug metabolism - cytochrome P450;Metabolism of xenobiotics by cytochrome P450;Platinum drug resistance;Glutathione metabolism;Longevity regulating pathway - worm;Fluid shear stress and atherosclerosis;Hepatocellular carcinoma;Pathways in cancer;Chemical carcinogenesis - DNA adducts;Chemical carcinogenesis - reactive oxygen species;Chemical carcinogenesis - recepto…	ko00983;ko00982;ko00980;ko01524;ko00480;ko04212;ko05418;ko05225;ko05200;ko05204;ko05208;ko05207					ko:K00799
TRINITY_DN35624_c1_g4_i1	12	1	Drug metabolism - other enzymes;Drug metabolism - cytochrome P450;Metabolism of xenobiotics by cytochrome P450;Platinum drug resistance;Glutathione metabolism;Longevity regulating pathway - worm;Fluid shear stress and atherosclerosis;Hepatocellular carcinoma;Pathways in cancer;Chemical carcinogenesis - DNA adducts;Chemical carcinogenesis - reactive oxygen species;Chemical carcinogenesis - recepto…	ko00983;ko00982;ko00980;ko01524;ko00480;ko04212;ko05418;ko05225;ko05200;ko05204;ko05208;ko05207					ko:K00799
TRINITY_DN37013_c2_g1_i1	12	1	Drug metabolism - other enzymes;Drug metabolism - cytochrome P450;Metabolism of xenobiotics by cytochrome P450;Platinum drug resistance;Glutathione metabolism;Longevity regulating pathway - worm;Fluid shear stress and atherosclerosis;Hepatocellular carcinoma;Pathways in cancer;Chemical carcinogenesis - DNA adducts;Chemical carcinogenesis - reactive oxygen species;Chemical carcinogenesis - recepto…	ko00983;ko00982;ko00980;ko01524;ko00480;ko04212;ko05418;ko05225;ko05200;ko05204;ko05208;ko05207					ko:K00799
TRINITY_DN45234_c0_g1_i1	12	1	Tight junction;Apoptosis;Gap junction;Prion disease;Pathways of neurodegeneration - multiple diseases;Pathogenic Escherichia coli infection;Salmonella infection;Alzheimer disease;Parkinson disease;Amyotrophic lateral sclerosis;Huntington disease;Phagosome	ko04530;ko04210;ko04540;ko05020;ko05022;ko05130;ko05132;ko05010;ko05012;ko05014;ko05016;ko04145					ko:K07374
TRINITY_DN36100_c0_g4_i2	12	1	Tight junction;Apoptosis;Gap junction;Prion disease;Pathways of neurodegeneration - multiple diseases;Pathogenic Escherichia coli infection;Salmonella infection;Alzheimer disease;Parkinson disease;Amyotrophic lateral sclerosis;Huntington disease;Phagosome	ko04530;ko04210;ko04540;ko05020;ko05022;ko05130;ko05132;ko05010;ko05012;ko05014;ko05016;ko04145					ko:K07374
TRINITY_DN36100_c0_g4_i1	12	1	Tight junction;Apoptosis;Gap junction;Prion disease;Pathways of neurodegeneration - multiple diseases;Pathogenic Escherichia coli infection;Salmonella infection;Alzheimer disease;Parkinson disease;Amyotrophic lateral sclerosis;Huntington disease;Phagosome	ko04530;ko04210;ko04540;ko05020;ko05022;ko05130;ko05132;ko05010;ko05012;ko05014;ko05016;ko04145					ko:K07374
TRINITY_DN34016_c0_g1_i3	12	1	Drug metabolism - other enzymes;Drug metabolism - cytochrome P450;Metabolism of xenobiotics by cytochrome P450;Platinum drug resistance;Glutathione metabolism;Longevity regulating pathway - worm;Fluid shear stress and atherosclerosis;Hepatocellular carcinoma;Pathways in cancer;Chemical carcinogenesis - DNA adducts;Chemical carcinogenesis - reactive oxygen species;Chemical carcinogenesis - recepto…	ko00983;ko00982;ko00980;ko01524;ko00480;ko04212;ko05418;ko05225;ko05200;ko05204;ko05208;ko05207					ko:K00799
TRINITY_DN34016_c0_g1_i1	12	1	Drug metabolism - other enzymes;Drug metabolism - cytochrome P450;Metabolism of xenobiotics by cytochrome P450;Platinum drug resistance;Glutathione metabolism;Longevity regulating pathway - worm;Fluid shear stress and atherosclerosis;Hepatocellular carcinoma;Pathways in cancer;Chemical carcinogenesis - DNA adducts;Chemical carcinogenesis - reactive oxygen species;Chemical carcinogenesis - recepto…	ko00983;ko00982;ko00980;ko01524;ko00480;ko04212;ko05418;ko05225;ko05200;ko05204;ko05208;ko05207					ko:K00799
TRINITY_DN36966_c0_g1_i2	12	1	Estrogen signaling pathway;Thyroid hormone synthesis;IL-17 signaling pathway;Plant-pathogen interaction;Lipid and atherosclerosis;Fluid shear stress and atherosclerosis;Prostate cancer;Pathways in cancer;Chemical carcinogenesis - receptor activation;Salmonella infection;PI3K-Akt signaling pathway;Protein processing in endoplasmic reticulum	ko04915;ko04918;ko04657;ko04626;ko05417;ko05418;ko05215;ko05200;ko05207;ko05132;ko04151;ko04141					ko:K09487
TRINITY_DN27201_c0_g1_i2	12	1	Non-alcoholic fatty liver disease;Retrograde endocannabinoid signaling;Thermogenesis;Diabetic cardiomyopathy;Oxidative phosphorylation;Chemical carcinogenesis - reactive oxygen species;Prion disease;Pathways of neurodegeneration - multiple diseases;Alzheimer disease;Parkinson disease;Amyotrophic lateral sclerosis;Huntington disease	ko04932;ko04723;ko04714;ko05415;ko00190;ko05208;ko05020;ko05022;ko05010;ko05012;ko05014;ko05016					ko:K03955
TRINITY_DN27201_c0_g1_i1	12	1	Non-alcoholic fatty liver disease;Retrograde endocannabinoid signaling;Thermogenesis;Diabetic cardiomyopathy;Oxidative phosphorylation;Chemical carcinogenesis - reactive oxygen species;Prion disease;Pathways of neurodegeneration - multiple diseases;Alzheimer disease;Parkinson disease;Amyotrophic lateral sclerosis;Huntington disease	ko04932;ko04723;ko04714;ko05415;ko00190;ko05208;ko05020;ko05022;ko05010;ko05012;ko05014;ko05016					ko:K03955
TRINITY_DN27201_c0_g1_i4	12	1	Non-alcoholic fatty liver disease;Retrograde endocannabinoid signaling;Thermogenesis;Diabetic cardiomyopathy;Oxidative phosphorylation;Chemical carcinogenesis - reactive oxygen species;Prion disease;Pathways of neurodegeneration - multiple diseases;Alzheimer disease;Parkinson disease;Amyotrophic lateral sclerosis;Huntington disease	ko04932;ko04723;ko04714;ko05415;ko00190;ko05208;ko05020;ko05022;ko05010;ko05012;ko05014;ko05016					ko:K03955
TRINITY_DN27201_c0_g1_i3	12	1	Non-alcoholic fatty liver disease;Retrograde endocannabinoid signaling;Thermogenesis;Diabetic cardiomyopathy;Oxidative phosphorylation;Chemical carcinogenesis - reactive oxygen species;Prion disease;Pathways of neurodegeneration - multiple diseases;Alzheimer disease;Parkinson disease;Amyotrophic lateral sclerosis;Huntington disease	ko04932;ko04723;ko04714;ko05415;ko00190;ko05208;ko05020;ko05022;ko05010;ko05012;ko05014;ko05016					ko:K03955
TRINITY_DN27059_c0_g1_i1	12	1	Drug metabolism - other enzymes;Drug metabolism - cytochrome P450;Metabolism of xenobiotics by cytochrome P450;Platinum drug resistance;Glutathione metabolism;Longevity regulating pathway - worm;Fluid shear stress and atherosclerosis;Hepatocellular carcinoma;Pathways in cancer;Chemical carcinogenesis - DNA adducts;Chemical carcinogenesis - reactive oxygen species;Chemical carcinogenesis - recepto…	ko00983;ko00982;ko00980;ko01524;ko00480;ko04212;ko05418;ko05225;ko05200;ko05204;ko05208;ko05207					ko:K00799
TRINITY_DN27059_c0_g1_i5	12	1	Drug metabolism - other enzymes;Drug metabolism - cytochrome P450;Metabolism of xenobiotics by cytochrome P450;Platinum drug resistance;Glutathione metabolism;Longevity regulating pathway - worm;Fluid shear stress and atherosclerosis;Hepatocellular carcinoma;Pathways in cancer;Chemical carcinogenesis - DNA adducts;Chemical carcinogenesis - reactive oxygen species;Chemical carcinogenesis - recepto…	ko00983;ko00982;ko00980;ko01524;ko00480;ko04212;ko05418;ko05225;ko05200;ko05204;ko05208;ko05207					ko:K00799
TRINITY_DN29368_c1_g4_i3	12	1	Drug metabolism - other enzymes;Drug metabolism - cytochrome P450;Metabolism of xenobiotics by cytochrome P450;Platinum drug resistance;Glutathione metabolism;Longevity regulating pathway - worm;Fluid shear stress and atherosclerosis;Hepatocellular carcinoma;Pathways in cancer;Chemical carcinogenesis - DNA adducts;Chemical carcinogenesis - reactive oxygen species;Chemical carcinogenesis - recepto…	ko00983;ko00982;ko00980;ko01524;ko00480;ko04212;ko05418;ko05225;ko05200;ko05204;ko05208;ko05207					ko:K00799
TRINITY_DN29368_c1_g4_i2	12	1	Drug metabolism - other enzymes;Drug metabolism - cytochrome P450;Metabolism of xenobiotics by cytochrome P450;Platinum drug resistance;Glutathione metabolism;Longevity regulating pathway - worm;Fluid shear stress and atherosclerosis;Hepatocellular carcinoma;Pathways in cancer;Chemical carcinogenesis - DNA adducts;Chemical carcinogenesis - reactive oxygen species;Chemical carcinogenesis - recepto…	ko00983;ko00982;ko00980;ko01524;ko00480;ko04212;ko05418;ko05225;ko05200;ko05204;ko05208;ko05207					ko:K00799
TRINITY_DN26968_c0_g1_i1	12	2	Non-alcoholic fatty liver disease;Retrograde endocannabinoid signaling;Thermogenesis;Diabetic cardiomyopathy;Oxidative phosphorylation;Chemical carcinogenesis - reactive oxygen species;Prion disease;Pathways of neurodegeneration - multiple diseases;Alzheimer disease;Parkinson disease;Amyotrophic lateral sclerosis;Huntington disease	ko04932;ko04723;ko04714;ko05415;ko00190;ko05208;ko05020;ko05022;ko05010;ko05012;ko05014;ko05016					ko:K11352;ko:K18160
TRINITY_DN7686_c0_g1_i1	12	1	Tight junction;Apoptosis;Gap junction;Prion disease;Pathways of neurodegeneration - multiple diseases;Pathogenic Escherichia coli infection;Salmonella infection;Alzheimer disease;Parkinson disease;Amyotrophic lateral sclerosis;Huntington disease;Phagosome	ko04530;ko04210;ko04540;ko05020;ko05022;ko05130;ko05132;ko05010;ko05012;ko05014;ko05016;ko04145					ko:K07374
TRINITY_DN31123_c0_g1_i1	12	1	Drug metabolism - other enzymes;Drug metabolism - cytochrome P450;Metabolism of xenobiotics by cytochrome P450;Platinum drug resistance;Glutathione metabolism;Longevity regulating pathway - worm;Fluid shear stress and atherosclerosis;Hepatocellular carcinoma;Pathways in cancer;Chemical carcinogenesis - DNA adducts;Chemical carcinogenesis - reactive oxygen species;Chemical carcinogenesis - recepto…	ko00983;ko00982;ko00980;ko01524;ko00480;ko04212;ko05418;ko05225;ko05200;ko05204;ko05208;ko05207					ko:K00799
TRINITY_DN31123_c0_g1_i3	12	1	Drug metabolism - other enzymes;Drug metabolism - cytochrome P450;Metabolism of xenobiotics by cytochrome P450;Platinum drug resistance;Glutathione metabolism;Longevity regulating pathway - worm;Fluid shear stress and atherosclerosis;Hepatocellular carcinoma;Pathways in cancer;Chemical carcinogenesis - DNA adducts;Chemical carcinogenesis - reactive oxygen species;Chemical carcinogenesis - recepto…	ko00983;ko00982;ko00980;ko01524;ko00480;ko04212;ko05418;ko05225;ko05200;ko05204;ko05208;ko05207					ko:K00799
TRINITY_DN31123_c0_g1_i5	12	1	Drug metabolism - other enzymes;Drug metabolism - cytochrome P450;Metabolism of xenobiotics by cytochrome P450;Platinum drug resistance;Glutathione metabolism;Longevity regulating pathway - worm;Fluid shear stress and atherosclerosis;Hepatocellular carcinoma;Pathways in cancer;Chemical carcinogenesis - DNA adducts;Chemical carcinogenesis - reactive oxygen species;Chemical carcinogenesis - recepto…	ko00983;ko00982;ko00980;ko01524;ko00480;ko04212;ko05418;ko05225;ko05200;ko05204;ko05208;ko05207					ko:K00799
TRINITY_DN37790_c3_g1_i3	12	1	Glyoxylate and dicarboxylate metabolism;Tryptophan metabolism;Longevity regulating pathway - worm;Longevity regulating pathway;Longevity regulating pathway - multiple species;MAPK signaling pathway - yeast;MAPK signaling pathway - plant;Chemical carcinogenesis - reactive oxygen species;Pathways of neurodegeneration - multiple diseases;Amyotrophic lateral sclerosis;Peroxisome;FoxO signaling pathway	ko00630;ko00380;ko04212;ko04211;ko04213;ko04011;ko04016;ko05208;ko05022;ko05014;ko04146;ko04068					ko:K03781
TRINITY_DN37790_c3_g1_i6	12	1	Glyoxylate and dicarboxylate metabolism;Tryptophan metabolism;Longevity regulating pathway - worm;Longevity regulating pathway;Longevity regulating pathway - multiple species;MAPK signaling pathway - yeast;MAPK signaling pathway - plant;Chemical carcinogenesis - reactive oxygen species;Pathways of neurodegeneration - multiple diseases;Amyotrophic lateral sclerosis;Peroxisome;FoxO signaling pathway	ko00630;ko00380;ko04212;ko04211;ko04213;ko04011;ko04016;ko05208;ko05022;ko05014;ko04146;ko04068					ko:K03781
TRINITY_DN37790_c3_g1_i5	12	1	Glyoxylate and dicarboxylate metabolism;Tryptophan metabolism;Longevity regulating pathway - worm;Longevity regulating pathway;Longevity regulating pathway - multiple species;MAPK signaling pathway - yeast;MAPK signaling pathway - plant;Chemical carcinogenesis - reactive oxygen species;Pathways of neurodegeneration - multiple diseases;Amyotrophic lateral sclerosis;Peroxisome;FoxO signaling pathway	ko00630;ko00380;ko04212;ko04211;ko04213;ko04011;ko04016;ko05208;ko05022;ko05014;ko04146;ko04068					ko:K03781
TRINITY_DN37790_c3_g1_i4	12	1	Glyoxylate and dicarboxylate metabolism;Tryptophan metabolism;Longevity regulating pathway - worm;Longevity regulating pathway;Longevity regulating pathway - multiple species;MAPK signaling pathway - yeast;MAPK signaling pathway - plant;Chemical carcinogenesis - reactive oxygen species;Pathways of neurodegeneration - multiple diseases;Amyotrophic lateral sclerosis;Peroxisome;FoxO signaling pathway	ko00630;ko00380;ko04212;ko04211;ko04213;ko04011;ko04016;ko05208;ko05022;ko05014;ko04146;ko04068					ko:K03781
TRINITY_DN37790_c3_g1_i8	12	1	Glyoxylate and dicarboxylate metabolism;Tryptophan metabolism;Longevity regulating pathway - worm;Longevity regulating pathway;Longevity regulating pathway - multiple species;MAPK signaling pathway - yeast;MAPK signaling pathway - plant;Chemical carcinogenesis - reactive oxygen species;Pathways of neurodegeneration - multiple diseases;Amyotrophic lateral sclerosis;Peroxisome;FoxO signaling pathway	ko00630;ko00380;ko04212;ko04211;ko04213;ko04011;ko04016;ko05208;ko05022;ko05014;ko04146;ko04068					ko:K03781
TRINITY_DN29368_c1_g1_i2	12	1	Drug metabolism - other enzymes;Drug metabolism - cytochrome P450;Metabolism of xenobiotics by cytochrome P450;Platinum drug resistance;Glutathione metabolism;Longevity regulating pathway - worm;Fluid shear stress and atherosclerosis;Hepatocellular carcinoma;Pathways in cancer;Chemical carcinogenesis - DNA adducts;Chemical carcinogenesis - reactive oxygen species;Chemical carcinogenesis - recepto…	ko00983;ko00982;ko00980;ko01524;ko00480;ko04212;ko05418;ko05225;ko05200;ko05204;ko05208;ko05207					ko:K00799
TRINITY_DN29368_c1_g1_i1	12	1	Drug metabolism - other enzymes;Drug metabolism - cytochrome P450;Metabolism of xenobiotics by cytochrome P450;Platinum drug resistance;Glutathione metabolism;Longevity regulating pathway - worm;Fluid shear stress and atherosclerosis;Hepatocellular carcinoma;Pathways in cancer;Chemical carcinogenesis - DNA adducts;Chemical carcinogenesis - reactive oxygen species;Chemical carcinogenesis - recepto…	ko00983;ko00982;ko00980;ko01524;ko00480;ko04212;ko05418;ko05225;ko05200;ko05204;ko05208;ko05207					ko:K00799
TRINITY_DN28863_c0_g1_i3	12	1	Non-alcoholic fatty liver disease;Retrograde endocannabinoid signaling;Thermogenesis;Diabetic cardiomyopathy;Oxidative phosphorylation;Chemical carcinogenesis - reactive oxygen species;Prion disease;Pathways of neurodegeneration - multiple diseases;Alzheimer disease;Parkinson disease;Amyotrophic lateral sclerosis;Huntington disease	ko04932;ko04723;ko04714;ko05415;ko00190;ko05208;ko05020;ko05022;ko05010;ko05012;ko05014;ko05016					ko:K03965
TRINITY_DN37351_c0_g1_i1	11	1	AGE-RAGE signaling pathway in diabetic complications;Relaxin signaling pathway;Protein digestion and absorption;Platelet activation;Focal adhesion;ECM-receptor interaction;Diabetic cardiomyopathy;Proteoglycans in cancer;Amoebiasis;PI3K-Akt signaling pathway;Human papillomavirus infection	ko04933;ko04926;ko04974;ko04611;ko04510;ko04512;ko05415;ko05205;ko05146;ko04151;ko05165					ko:K06236
TRINITY_DN32400_c0_g3_i3	11	1	Longevity regulating pathway - worm;Autophagy - other;Mitophagy - yeast;Autophagy - yeast;Pathways of neurodegeneration - multiple diseases;Alzheimer disease;Amyotrophic lateral sclerosis;Spinocerebellar ataxia;Huntington disease;mTOR signaling pathway;Autophagy - animal	ko04212;ko04136;ko04139;ko04138;ko05022;ko05010;ko05014;ko05017;ko05016;ko04150;ko04140					ko:K08269
TRINITY_DN32400_c0_g3_i2	11	1	Longevity regulating pathway - worm;Autophagy - other;Mitophagy - yeast;Autophagy - yeast;Pathways of neurodegeneration - multiple diseases;Alzheimer disease;Amyotrophic lateral sclerosis;Spinocerebellar ataxia;Huntington disease;mTOR signaling pathway;Autophagy - animal	ko04212;ko04136;ko04139;ko04138;ko05022;ko05010;ko05014;ko05017;ko05016;ko04150;ko04140					ko:K08269
TRINITY_DN32400_c0_g3_i1	11	1	Longevity regulating pathway - worm;Autophagy - other;Mitophagy - yeast;Autophagy - yeast;Pathways of neurodegeneration - multiple diseases;Alzheimer disease;Amyotrophic lateral sclerosis;Spinocerebellar ataxia;Huntington disease;mTOR signaling pathway;Autophagy - animal	ko04212;ko04136;ko04139;ko04138;ko05022;ko05010;ko05014;ko05017;ko05016;ko04150;ko04140					ko:K08269
TRINITY_DN32400_c0_g3_i7	11	1	Longevity regulating pathway - worm;Autophagy - other;Mitophagy - yeast;Autophagy - yeast;Pathways of neurodegeneration - multiple diseases;Alzheimer disease;Amyotrophic lateral sclerosis;Spinocerebellar ataxia;Huntington disease;mTOR signaling pathway;Autophagy - animal	ko04212;ko04136;ko04139;ko04138;ko05022;ko05010;ko05014;ko05017;ko05016;ko04150;ko04140					ko:K08269
TRINITY_DN32400_c0_g3_i6	11	1	Longevity regulating pathway - worm;Autophagy - other;Mitophagy - yeast;Autophagy - yeast;Pathways of neurodegeneration - multiple diseases;Alzheimer disease;Amyotrophic lateral sclerosis;Spinocerebellar ataxia;Huntington disease;mTOR signaling pathway;Autophagy - animal	ko04212;ko04136;ko04139;ko04138;ko05022;ko05010;ko05014;ko05017;ko05016;ko04150;ko04140					ko:K08269
TRINITY_DN32400_c0_g3_i5	11	1	Longevity regulating pathway - worm;Autophagy - other;Mitophagy - yeast;Autophagy - yeast;Pathways of neurodegeneration - multiple diseases;Alzheimer disease;Amyotrophic lateral sclerosis;Spinocerebellar ataxia;Huntington disease;mTOR signaling pathway;Autophagy - animal	ko04212;ko04136;ko04139;ko04138;ko05022;ko05010;ko05014;ko05017;ko05016;ko04150;ko04140					ko:K08269
TRINITY_DN32400_c0_g3_i4	11	1	Longevity regulating pathway - worm;Autophagy - other;Mitophagy - yeast;Autophagy - yeast;Pathways of neurodegeneration - multiple diseases;Alzheimer disease;Amyotrophic lateral sclerosis;Spinocerebellar ataxia;Huntington disease;mTOR signaling pathway;Autophagy - animal	ko04212;ko04136;ko04139;ko04138;ko05022;ko05010;ko05014;ko05017;ko05016;ko04150;ko04140					ko:K08269
TRINITY_DN32400_c0_g3_i9	11	1	Longevity regulating pathway - worm;Autophagy - other;Mitophagy - yeast;Autophagy - yeast;Pathways of neurodegeneration - multiple diseases;Alzheimer disease;Amyotrophic lateral sclerosis;Spinocerebellar ataxia;Huntington disease;mTOR signaling pathway;Autophagy - animal	ko04212;ko04136;ko04139;ko04138;ko05022;ko05010;ko05014;ko05017;ko05016;ko04150;ko04140					ko:K08269
TRINITY_DN32400_c0_g3_i8	11	1	Longevity regulating pathway - worm;Autophagy - other;Mitophagy - yeast;Autophagy - yeast;Pathways of neurodegeneration - multiple diseases;Alzheimer disease;Amyotrophic lateral sclerosis;Spinocerebellar ataxia;Huntington disease;mTOR signaling pathway;Autophagy - animal	ko04212;ko04136;ko04139;ko04138;ko05022;ko05010;ko05014;ko05017;ko05016;ko04150;ko04140					ko:K08269
TRINITY_DN36852_c0_g1_i14	11	3	Benzoxazinoid biosynthesis;Metabolism of xenobiotics by cytochrome P450;Ovarian steroidogenesis;Steroid hormone biosynthesis;Tryptophan metabolism;Lipid and atherosclerosis;Chemical carcinogenesis - DNA adducts;Chemical carcinogenesis - reactive oxygen species;Chemical carcinogenesis - receptor activation;Zeatin biosynthesis;Retinol metabolism	ko00402;ko00980;ko04913;ko00140;ko00380;ko05417;ko05204;ko05208;ko05207;ko00908;ko00830					ko:K13227;ko:K07408;ko:K13493
TRINITY_DN19719_c0_g2_i1	11	1	Regulation of actin cytoskeleton;Inositol phosphate metabolism;Focal adhesion;Fc gamma R-mediated phagocytosis;MAPK signaling pathway - yeast;Mitophagy - yeast;Yersinia infection;Choline metabolism in cancer;Endocytosis;Phosphatidylinositol signaling system;Phospholipase D signaling pathway	ko04810;ko00562;ko04510;ko04666;ko04011;ko04139;ko05135;ko05231;ko04144;ko04070;ko04072					ko:K00889
TRINITY_DN37750_c0_g4_i7	11	1	Retrograde endocannabinoid signaling;Thermogenesis;Diabetic cardiomyopathy;Oxidative phosphorylation;Chemical carcinogenesis - reactive oxygen species;Prion disease;Pathways of neurodegeneration - multiple diseases;Alzheimer disease;Parkinson disease;Amyotrophic lateral sclerosis;Huntington disease	ko04723;ko04714;ko05415;ko00190;ko05208;ko05020;ko05022;ko05010;ko05012;ko05014;ko05016					ko:K03883
TRINITY_DN37750_c0_g4_i3	11	1	Retrograde endocannabinoid signaling;Thermogenesis;Diabetic cardiomyopathy;Oxidative phosphorylation;Chemical carcinogenesis - reactive oxygen species;Prion disease;Pathways of neurodegeneration - multiple diseases;Alzheimer disease;Parkinson disease;Amyotrophic lateral sclerosis;Huntington disease	ko04723;ko04714;ko05415;ko00190;ko05208;ko05020;ko05022;ko05010;ko05012;ko05014;ko05016					ko:K03883
TRINITY_DN37750_c0_g4_i2	11	1	Retrograde endocannabinoid signaling;Thermogenesis;Diabetic cardiomyopathy;Oxidative phosphorylation;Chemical carcinogenesis - reactive oxygen species;Prion disease;Pathways of neurodegeneration - multiple diseases;Alzheimer disease;Parkinson disease;Amyotrophic lateral sclerosis;Huntington disease	ko04723;ko04714;ko05415;ko00190;ko05208;ko05020;ko05022;ko05010;ko05012;ko05014;ko05016					ko:K03883
TRINITY_DN37750_c0_g4_i1	11	1	Retrograde endocannabinoid signaling;Thermogenesis;Diabetic cardiomyopathy;Oxidative phosphorylation;Chemical carcinogenesis - reactive oxygen species;Prion disease;Pathways of neurodegeneration - multiple diseases;Alzheimer disease;Parkinson disease;Amyotrophic lateral sclerosis;Huntington disease	ko04723;ko04714;ko05415;ko00190;ko05208;ko05020;ko05022;ko05010;ko05012;ko05014;ko05016					ko:K03883
TRINITY_DN36852_c0_g1_i5	11	3	Benzoxazinoid biosynthesis;Metabolism of xenobiotics by cytochrome P450;Ovarian steroidogenesis;Steroid hormone biosynthesis;Tryptophan metabolism;Lipid and atherosclerosis;Chemical carcinogenesis - DNA adducts;Chemical carcinogenesis - reactive oxygen species;Chemical carcinogenesis - receptor activation;Zeatin biosynthesis;Retinol metabolism	ko00402;ko00980;ko04913;ko00140;ko00380;ko05417;ko05204;ko05208;ko05207;ko00908;ko00830					ko:K13227;ko:K07408;ko:K13493
TRINITY_DN36732_c0_g2_i1	11	1	Regulation of actin cytoskeleton;Inositol phosphate metabolism;Focal adhesion;Fc gamma R-mediated phagocytosis;MAPK signaling pathway - yeast;Mitophagy - yeast;Yersinia infection;Choline metabolism in cancer;Endocytosis;Phosphatidylinositol signaling system;Phospholipase D signaling pathway	ko04810;ko00562;ko04510;ko04666;ko04011;ko04139;ko05135;ko05231;ko04144;ko04070;ko04072					ko:K00889
TRINITY_DN37750_c0_g1_i1	11	1	Retrograde endocannabinoid signaling;Thermogenesis;Diabetic cardiomyopathy;Oxidative phosphorylation;Chemical carcinogenesis - reactive oxygen species;Prion disease;Pathways of neurodegeneration - multiple diseases;Alzheimer disease;Parkinson disease;Amyotrophic lateral sclerosis;Huntington disease	ko04723;ko04714;ko05415;ko00190;ko05208;ko05020;ko05022;ko05010;ko05012;ko05014;ko05016					ko:K03883
TRINITY_DN30423_c0_g1_i1	11	1	Retrograde endocannabinoid signaling;Thermogenesis;Diabetic cardiomyopathy;Oxidative phosphorylation;Chemical carcinogenesis - reactive oxygen species;Prion disease;Pathways of neurodegeneration - multiple diseases;Alzheimer disease;Parkinson disease;Amyotrophic lateral sclerosis;Huntington disease	ko04723;ko04714;ko05415;ko00190;ko05208;ko05020;ko05022;ko05010;ko05012;ko05014;ko05016					ko:K03878
TRINITY_DN32394_c0_g1_i11	11	3	Glycerophospholipid metabolism;Adipocytokine signaling pathway;Thermogenesis;PPAR signaling pathway;Longevity regulating pathway - worm;Ferroptosis;Quorum sensing;Fatty acid biosynthesis;Cutin, suberine and wax biosynthesis;Fatty acid degradation;Peroxisome	ko00564;ko04920;ko04714;ko03320;ko04212;ko04216;ko02024;ko00061;ko00073;ko00071;ko04146					ko:K00649;ko:K01897;ko:K13356
TRINITY_DN6629_c0_g1_i1	11	1	Methane metabolism;Glucagon signaling pathway;Thyroid hormone signaling pathway;Glycolysis / Gluconeogenesis;Galactose metabolism;Fructose and mannose metabolism;Pentose phosphate pathway;RNA degradation;AMPK signaling pathway;Central carbon metabolism in cancer;HIF-1 signaling pathway	ko00680;ko04922;ko04919;ko00010;ko00052;ko00051;ko00030;ko03018;ko04152;ko05230;ko04066					ko:K00850
TRINITY_DN30345_c0_g1_i4	11	2	Regulation of actin cytoskeleton;Glycosylphosphatidylinositol (GPI)-anchor biosynthesis;Tight junction;Fc gamma R-mediated phagocytosis;Bacterial invasion of epithelial cells;Autophagy - yeast;Pathogenic Escherichia coli infection;Salmonella infection;Shigellosis;Yersinia infection;Endocytosis	ko04810;ko00563;ko04530;ko04666;ko05100;ko04138;ko05130;ko05132;ko05131;ko05135;ko04144					ko:K05756;ko:K07541
TRINITY_DN30345_c0_g1_i5	11	2	Regulation of actin cytoskeleton;Glycosylphosphatidylinositol (GPI)-anchor biosynthesis;Tight junction;Fc gamma R-mediated phagocytosis;Bacterial invasion of epithelial cells;Autophagy - yeast;Pathogenic Escherichia coli infection;Salmonella infection;Shigellosis;Yersinia infection;Endocytosis	ko04810;ko00563;ko04530;ko04666;ko05100;ko04138;ko05130;ko05132;ko05131;ko05135;ko04144					ko:K05756;ko:K07541
TRINITY_DN30345_c0_g1_i1	11	2	Regulation of actin cytoskeleton;Glycosylphosphatidylinositol (GPI)-anchor biosynthesis;Tight junction;Fc gamma R-mediated phagocytosis;Bacterial invasion of epithelial cells;Autophagy - yeast;Pathogenic Escherichia coli infection;Salmonella infection;Shigellosis;Yersinia infection;Endocytosis	ko04810;ko00563;ko04530;ko04666;ko05100;ko04138;ko05130;ko05132;ko05131;ko05135;ko04144					ko:K05756;ko:K07541
TRINITY_DN30345_c0_g1_i2	11	2	Regulation of actin cytoskeleton;Glycosylphosphatidylinositol (GPI)-anchor biosynthesis;Tight junction;Fc gamma R-mediated phagocytosis;Bacterial invasion of epithelial cells;Autophagy - yeast;Pathogenic Escherichia coli infection;Salmonella infection;Shigellosis;Yersinia infection;Endocytosis	ko04810;ko00563;ko04530;ko04666;ko05100;ko04138;ko05130;ko05132;ko05131;ko05135;ko04144					ko:K05756;ko:K07541
TRINITY_DN30345_c0_g1_i3	11	2	Regulation of actin cytoskeleton;Glycosylphosphatidylinositol (GPI)-anchor biosynthesis;Tight junction;Fc gamma R-mediated phagocytosis;Bacterial invasion of epithelial cells;Autophagy - yeast;Pathogenic Escherichia coli infection;Salmonella infection;Shigellosis;Yersinia infection;Endocytosis	ko04810;ko00563;ko04530;ko04666;ko05100;ko04138;ko05130;ko05132;ko05131;ko05135;ko04144					ko:K05756;ko:K07541
TRINITY_DN35421_c0_g4_i3	11	1	Methane metabolism;Glucagon signaling pathway;Thyroid hormone signaling pathway;Glycolysis / Gluconeogenesis;Galactose metabolism;Fructose and mannose metabolism;Pentose phosphate pathway;RNA degradation;AMPK signaling pathway;Central carbon metabolism in cancer;HIF-1 signaling pathway	ko00680;ko04922;ko04919;ko00010;ko00052;ko00051;ko00030;ko03018;ko04152;ko05230;ko04066					ko:K00850
TRINITY_DN36609_c0_g1_i2	11	1	AGE-RAGE signaling pathway in diabetic complications;Relaxin signaling pathway;Protein digestion and absorption;Platelet activation;Focal adhesion;ECM-receptor interaction;Diabetic cardiomyopathy;Proteoglycans in cancer;Amoebiasis;PI3K-Akt signaling pathway;Human papillomavirus infection	ko04933;ko04926;ko04974;ko04611;ko04510;ko04512;ko05415;ko05205;ko05146;ko04151;ko05165					ko:K06236
TRINITY_DN32394_c0_g1_i5	11	3	Glycerophospholipid metabolism;Adipocytokine signaling pathway;Thermogenesis;PPAR signaling pathway;Longevity regulating pathway - worm;Ferroptosis;Quorum sensing;Fatty acid biosynthesis;Cutin, suberine and wax biosynthesis;Fatty acid degradation;Peroxisome	ko00564;ko04920;ko04714;ko03320;ko04212;ko04216;ko02024;ko00061;ko00073;ko00071;ko04146					ko:K00649;ko:K01897;ko:K13356
TRINITY_DN32394_c0_g1_i9	11	3	Glycerophospholipid metabolism;Adipocytokine signaling pathway;Thermogenesis;PPAR signaling pathway;Longevity regulating pathway - worm;Ferroptosis;Quorum sensing;Fatty acid biosynthesis;Cutin, suberine and wax biosynthesis;Fatty acid degradation;Peroxisome	ko00564;ko04920;ko04714;ko03320;ko04212;ko04216;ko02024;ko00061;ko00073;ko00071;ko04146					ko:K00649;ko:K01897;ko:K13356
TRINITY_DN38730_c0_g1_i1	11	3	Cushing syndrome;Cortisol synthesis and secretion;Ovarian steroidogenesis;Prolactin signaling pathway;Serotonergic synapse;Linoleic acid metabolism;Arachidonic acid metabolism;Inflammatory mediator regulation of TRP channels;Steroid hormone biosynthesis;Lipid and atherosclerosis;Sesquiterpenoid and triterpenoid biosynthesis	ko04934;ko04927;ko04913;ko04917;ko04726;ko00591;ko00590;ko04750;ko00140;ko05417;ko00909					ko:K00512;ko:K07418;ko:K15472
TRINITY_DN37780_c0_g2_i1	11	1	Viral carcinogenesis;Prion disease;Pathways of neurodegeneration - multiple diseases;Alzheimer disease;Parkinson disease;Amyotrophic lateral sclerosis;Spinocerebellar ataxia;Huntington disease;Proteasome;Human papillomavirus infection;Epstein-Barr virus infection	ko05203;ko05020;ko05022;ko05010;ko05012;ko05014;ko05017;ko05016;ko03050;ko05165;ko05169					ko:K03062
TRINITY_DN37172_c0_g3_i3	11	1	Viral carcinogenesis;Prion disease;Pathways of neurodegeneration - multiple diseases;Alzheimer disease;Parkinson disease;Amyotrophic lateral sclerosis;Spinocerebellar ataxia;Huntington disease;Proteasome;Human papillomavirus infection;Epstein-Barr virus infection	ko05203;ko05020;ko05022;ko05010;ko05012;ko05014;ko05017;ko05016;ko03050;ko05165;ko05169					ko:K03062
TRINITY_DN37172_c0_g3_i5	11	1	Viral carcinogenesis;Prion disease;Pathways of neurodegeneration - multiple diseases;Alzheimer disease;Parkinson disease;Amyotrophic lateral sclerosis;Spinocerebellar ataxia;Huntington disease;Proteasome;Human papillomavirus infection;Epstein-Barr virus infection	ko05203;ko05020;ko05022;ko05010;ko05012;ko05014;ko05017;ko05016;ko03050;ko05165;ko05169					ko:K03062
TRINITY_DN37172_c0_g3_i1	11	1	Viral carcinogenesis;Prion disease;Pathways of neurodegeneration - multiple diseases;Alzheimer disease;Parkinson disease;Amyotrophic lateral sclerosis;Spinocerebellar ataxia;Huntington disease;Proteasome;Human papillomavirus infection;Epstein-Barr virus infection	ko05203;ko05020;ko05022;ko05010;ko05012;ko05014;ko05017;ko05016;ko03050;ko05165;ko05169					ko:K03062
TRINITY_DN30346_c0_g1_i1	11	2	Regulation of actin cytoskeleton;Tight junction;Fc gamma R-mediated phagocytosis;Bacterial invasion of epithelial cells;Autophagy - yeast;mRNA surveillance pathway;Pathogenic Escherichia coli infection;Salmonella infection;Shigellosis;Yersinia infection;Endocytosis	ko04810;ko04530;ko04666;ko05100;ko04138;ko03015;ko05130;ko05132;ko05131;ko05135;ko04144					ko:K18584;ko:K14398
TRINITY_DN30346_c0_g1_i2	11	2	Regulation of actin cytoskeleton;Tight junction;Fc gamma R-mediated phagocytosis;Bacterial invasion of epithelial cells;Autophagy - yeast;mRNA surveillance pathway;Pathogenic Escherichia coli infection;Salmonella infection;Shigellosis;Yersinia infection;Endocytosis	ko04810;ko04530;ko04666;ko05100;ko04138;ko03015;ko05130;ko05132;ko05131;ko05135;ko04144					ko:K18584;ko:K14398
TRINITY_DN34147_c0_g1_i2	11	1	Retrograde endocannabinoid signaling;Thermogenesis;Diabetic cardiomyopathy;Oxidative phosphorylation;Chemical carcinogenesis - reactive oxygen species;Prion disease;Pathways of neurodegeneration - multiple diseases;Alzheimer disease;Parkinson disease;Amyotrophic lateral sclerosis;Huntington disease	ko04723;ko04714;ko05415;ko00190;ko05208;ko05020;ko05022;ko05010;ko05012;ko05014;ko05016					ko:K03881
TRINITY_DN29543_c2_g1_i2	11	1	Regulation of actin cytoskeleton;Inositol phosphate metabolism;Focal adhesion;Fc gamma R-mediated phagocytosis;MAPK signaling pathway - yeast;Mitophagy - yeast;Yersinia infection;Choline metabolism in cancer;Endocytosis;Phosphatidylinositol signaling system;Phospholipase D signaling pathway	ko04810;ko00562;ko04510;ko04666;ko04011;ko04139;ko05135;ko05231;ko04144;ko04070;ko04072					ko:K00889
TRINITY_DN39010_c0_g1_i1	11	1	Retrograde endocannabinoid signaling;Thermogenesis;Diabetic cardiomyopathy;Oxidative phosphorylation;Chemical carcinogenesis - reactive oxygen species;Prion disease;Pathways of neurodegeneration - multiple diseases;Alzheimer disease;Parkinson disease;Amyotrophic lateral sclerosis;Huntington disease	ko04723;ko04714;ko05415;ko00190;ko05208;ko05020;ko05022;ko05010;ko05012;ko05014;ko05016					ko:K03882
TRINITY_DN32400_c0_g3_i10	11	1	Longevity regulating pathway - worm;Autophagy - other;Mitophagy - yeast;Autophagy - yeast;Pathways of neurodegeneration - multiple diseases;Alzheimer disease;Amyotrophic lateral sclerosis;Spinocerebellar ataxia;Huntington disease;mTOR signaling pathway;Autophagy - animal	ko04212;ko04136;ko04139;ko04138;ko05022;ko05010;ko05014;ko05017;ko05016;ko04150;ko04140					ko:K08269
TRINITY_DN13164_c0_g2_i1	10	1	Gap junction;Prion disease;Pathways of neurodegeneration - multiple diseases;Pathogenic Escherichia coli infection;Salmonella infection;Alzheimer disease;Parkinson disease;Amyotrophic lateral sclerosis;Huntington disease;Phagosome	ko04540;ko05020;ko05022;ko05130;ko05132;ko05010;ko05012;ko05014;ko05016;ko04145					ko:K07375
TRINITY_DN23804_c0_g2_i1	10	1	Dopaminergic synapse;Non-small cell lung cancer;Prion disease;Pathways of neurodegeneration - multiple diseases;Salmonella infection;Alzheimer disease;Parkinson disease;Amyotrophic lateral sclerosis;Huntington disease;Endocytosis	ko04728;ko05223;ko05020;ko05022;ko05132;ko05010;ko05012;ko05014;ko05016;ko04144					ko:K10396
TRINITY_DN28508_c1_g2_i4	10	1	Synaptic vesicle cycle;Collecting duct acid secretion;Oxidative phosphorylation;Rheumatoid arthritis;Epithelial cell signaling in Helicobacter pylori infection;Lysosome;Vibrio cholerae infection;Phagosome;Human papillomavirus infection;Tuberculosis	ko04721;ko04966;ko00190;ko05323;ko05120;ko04142;ko05110;ko04145;ko05165;ko05152					ko:K02155
TRINITY_DN8511_c0_g1_i1	10	1	Neurotrophin signaling pathway;NOD-like receptor signaling pathway;MAPK signaling pathway - yeast;Cell cycle;Viral carcinogenesis;Oocyte meiosis;Hippo signaling pathway - fly;Hippo signaling pathway;PI3K-Akt signaling pathway;Hepatitis C	ko04722;ko04621;ko04011;ko04110;ko05203;ko04114;ko04391;ko04390;ko04151;ko05160					ko:K06630
TRINITY_DN30947_c0_g1_i4	10	1	NOD-like receptor signaling pathway;RIG-I-like receptor signaling pathway;Longevity regulating pathway;Longevity regulating pathway - multiple species;Ferroptosis;Mitophagy - animal;Autophagy - other;Autophagy - yeast;Shigellosis;Autophagy - animal	ko04621;ko04622;ko04211;ko04213;ko04216;ko04137;ko04136;ko04138;ko05131;ko04140					ko:K08339
TRINITY_DN31912_c0_g4_i1	10	1	Thermogenesis;Diabetic cardiomyopathy;Oxidative phosphorylation;Chemical carcinogenesis - reactive oxygen species;Prion disease;Pathways of neurodegeneration - multiple diseases;Alzheimer disease;Parkinson disease;Amyotrophic lateral sclerosis;Huntington disease	ko04714;ko05415;ko00190;ko05208;ko05020;ko05022;ko05010;ko05012;ko05014;ko05016					ko:K02128
TRINITY_DN29960_c0_g1_i1	10	1	Propanoate metabolism;Pyruvate metabolism;Glyoxylate and dicarboxylate metabolism;Lysine degradation;Glycolysis / Gluconeogenesis;Valine, leucine and isoleucine degradation;Biosynthesis of cofactors;Citrate cycle (TCA cycle);Glycine, serine and threonine metabolism;Tryptophan metabolism	ko00640;ko00620;ko00630;ko00310;ko00010;ko00280;ko01240;ko00020;ko00260;ko00380					ko:K00382
TRINITY_DN29960_c0_g1_i2	10	1	Propanoate metabolism;Pyruvate metabolism;Glyoxylate and dicarboxylate metabolism;Lysine degradation;Glycolysis / Gluconeogenesis;Valine, leucine and isoleucine degradation;Biosynthesis of cofactors;Citrate cycle (TCA cycle);Glycine, serine and threonine metabolism;Tryptophan metabolism	ko00640;ko00620;ko00630;ko00310;ko00010;ko00280;ko01240;ko00020;ko00260;ko00380					ko:K00382
TRINITY_DN30518_c0_g1_i2	10	1	Neurotrophin signaling pathway;NOD-like receptor signaling pathway;MAPK signaling pathway - yeast;Cell cycle;Viral carcinogenesis;Oocyte meiosis;Hippo signaling pathway - fly;Hippo signaling pathway;PI3K-Akt signaling pathway;Hepatitis C	ko04722;ko04621;ko04011;ko04110;ko05203;ko04114;ko04391;ko04390;ko04151;ko05160					ko:K06630
TRINITY_DN30518_c0_g1_i1	10	1	Neurotrophin signaling pathway;NOD-like receptor signaling pathway;MAPK signaling pathway - yeast;Cell cycle;Viral carcinogenesis;Oocyte meiosis;Hippo signaling pathway - fly;Hippo signaling pathway;PI3K-Akt signaling pathway;Hepatitis C	ko04722;ko04621;ko04011;ko04110;ko05203;ko04114;ko04391;ko04390;ko04151;ko05160					ko:K06630
TRINITY_DN37796_c0_g1_i1	10	2	Dopaminergic synapse;Gap junction;Parkinson disease;Calcium signaling pathway;cAMP signaling pathway;Neuroactive ligand-receptor interaction;Amphetamine addiction;Cocaine addiction;Morphine addiction;Alcoholism	ko04728;ko04540;ko05012;ko04020;ko04024;ko04080;ko05031;ko05030;ko05032;ko05034					ko:K05840;ko:K04144
TRINITY_DN25684_c0_g1_i1	10	2	Naphthalene degradation;Chloroalkane and chloroalkene degradation;Pyruvate metabolism;Drug metabolism - cytochrome P450;Metabolism of xenobiotics by cytochrome P450;Glycolysis / Gluconeogenesis;alpha-Linolenic acid metabolism;Tyrosine metabolism;Fatty acid degradation;Retinol metabolism	ko00626;ko00625;ko00620;ko00982;ko00980;ko00010;ko00592;ko00350;ko00071;ko00830					ko:K00001;ko:K18857
TRINITY_DN30108_c0_g1_i2	10	1	Regulation of actin cytoskeleton;Tight junction;Fc gamma R-mediated phagocytosis;Bacterial invasion of epithelial cells;Autophagy - yeast;Pathogenic Escherichia coli infection;Salmonella infection;Shigellosis;Yersinia infection;Endocytosis	ko04810;ko04530;ko04666;ko05100;ko04138;ko05130;ko05132;ko05131;ko05135;ko04144					ko:K05758
TRINITY_DN37268_c1_g1_i3	10	1	Dopaminergic synapse;Non-small cell lung cancer;Prion disease;Pathways of neurodegeneration - multiple diseases;Salmonella infection;Alzheimer disease;Parkinson disease;Amyotrophic lateral sclerosis;Huntington disease;Endocytosis	ko04728;ko05223;ko05020;ko05022;ko05132;ko05010;ko05012;ko05014;ko05016;ko04144					ko:K10396
TRINITY_DN24186_c0_g2_i1	10	2	Benzoxazinoid biosynthesis;Metabolism of xenobiotics by cytochrome P450;Ovarian steroidogenesis;Steroid hormone biosynthesis;Tryptophan metabolism;Lipid and atherosclerosis;Chemical carcinogenesis - DNA adducts;Chemical carcinogenesis - reactive oxygen species;Chemical carcinogenesis - receptor activation;Retinol metabolism	ko00402;ko00980;ko04913;ko00140;ko00380;ko05417;ko05204;ko05208;ko05207;ko00830					ko:K13227;ko:K07408
TRINITY_DN49897_c0_g1_i1	10	1	Neurotrophin signaling pathway;NOD-like receptor signaling pathway;MAPK signaling pathway - yeast;Cell cycle;Viral carcinogenesis;Oocyte meiosis;Hippo signaling pathway - fly;Hippo signaling pathway;PI3K-Akt signaling pathway;Hepatitis C	ko04722;ko04621;ko04011;ko04110;ko05203;ko04114;ko04391;ko04390;ko04151;ko05160					ko:K06630
TRINITY_DN57335_c0_g1_i1	10	1	Dopaminergic synapse;Non-small cell lung cancer;Prion disease;Pathways of neurodegeneration - multiple diseases;Salmonella infection;Alzheimer disease;Parkinson disease;Amyotrophic lateral sclerosis;Huntington disease;Endocytosis	ko04728;ko05223;ko05020;ko05022;ko05132;ko05010;ko05012;ko05014;ko05016;ko04144					ko:K10396
TRINITY_DN56678_c0_g1_i1	10	1	Dopaminergic synapse;Non-small cell lung cancer;Prion disease;Pathways of neurodegeneration - multiple diseases;Salmonella infection;Alzheimer disease;Parkinson disease;Amyotrophic lateral sclerosis;Huntington disease;Endocytosis	ko04728;ko05223;ko05020;ko05022;ko05132;ko05010;ko05012;ko05014;ko05016;ko04144					ko:K10396
TRINITY_DN31252_c0_g3_i2	10	1	Synaptic vesicle cycle;Oxidative phosphorylation;Rheumatoid arthritis;mTOR signaling pathway;Epithelial cell signaling in Helicobacter pylori infection;Lysosome;Vibrio cholerae infection;Phagosome;Human papillomavirus infection;Tuberculosis	ko04721;ko00190;ko05323;ko04150;ko05120;ko04142;ko05110;ko04145;ko05165;ko05152					ko:K02144
TRINITY_DN31252_c0_g3_i1	10	1	Synaptic vesicle cycle;Oxidative phosphorylation;Rheumatoid arthritis;mTOR signaling pathway;Epithelial cell signaling in Helicobacter pylori infection;Lysosome;Vibrio cholerae infection;Phagosome;Human papillomavirus infection;Tuberculosis	ko04721;ko00190;ko05323;ko04150;ko05120;ko04142;ko05110;ko04145;ko05165;ko05152					ko:K02144
TRINITY_DN29995_c0_g1_i2	10	1	Neurotrophin signaling pathway;NOD-like receptor signaling pathway;MAPK signaling pathway - yeast;Cell cycle;Viral carcinogenesis;Oocyte meiosis;Hippo signaling pathway - fly;Hippo signaling pathway;PI3K-Akt signaling pathway;Hepatitis C	ko04722;ko04621;ko04011;ko04110;ko05203;ko04114;ko04391;ko04390;ko04151;ko05160					ko:K06630
TRINITY_DN29995_c0_g1_i6	10	1	Neurotrophin signaling pathway;NOD-like receptor signaling pathway;MAPK signaling pathway - yeast;Cell cycle;Viral carcinogenesis;Oocyte meiosis;Hippo signaling pathway - fly;Hippo signaling pathway;PI3K-Akt signaling pathway;Hepatitis C	ko04722;ko04621;ko04011;ko04110;ko05203;ko04114;ko04391;ko04390;ko04151;ko05160					ko:K06630
TRINITY_DN29995_c0_g1_i5	10	1	Neurotrophin signaling pathway;NOD-like receptor signaling pathway;MAPK signaling pathway - yeast;Cell cycle;Viral carcinogenesis;Oocyte meiosis;Hippo signaling pathway - fly;Hippo signaling pathway;PI3K-Akt signaling pathway;Hepatitis C	ko04722;ko04621;ko04011;ko04110;ko05203;ko04114;ko04391;ko04390;ko04151;ko05160					ko:K06630
TRINITY_DN29995_c0_g1_i4	10	1	Neurotrophin signaling pathway;NOD-like receptor signaling pathway;MAPK signaling pathway - yeast;Cell cycle;Viral carcinogenesis;Oocyte meiosis;Hippo signaling pathway - fly;Hippo signaling pathway;PI3K-Akt signaling pathway;Hepatitis C	ko04722;ko04621;ko04011;ko04110;ko05203;ko04114;ko04391;ko04390;ko04151;ko05160					ko:K06630
TRINITY_DN29995_c0_g1_i3	10	1	Neurotrophin signaling pathway;NOD-like receptor signaling pathway;MAPK signaling pathway - yeast;Cell cycle;Viral carcinogenesis;Oocyte meiosis;Hippo signaling pathway - fly;Hippo signaling pathway;PI3K-Akt signaling pathway;Hepatitis C	ko04722;ko04621;ko04011;ko04110;ko05203;ko04114;ko04391;ko04390;ko04151;ko05160					ko:K06630
TRINITY_DN35561_c1_g2_i2	10	1	Thermogenesis;Diabetic cardiomyopathy;Oxidative phosphorylation;Chemical carcinogenesis - reactive oxygen species;Prion disease;Pathways of neurodegeneration - multiple diseases;Alzheimer disease;Parkinson disease;Amyotrophic lateral sclerosis;Huntington disease	ko04714;ko05415;ko00190;ko05208;ko05020;ko05022;ko05010;ko05012;ko05014;ko05016					ko:K02133
TRINITY_DN38778_c0_g1_i1	10	2	NOD-like receptor signaling pathway;Apoptosis - fly;Necroptosis;TNF signaling pathway;Mitophagy - yeast;Coronavirus disease - COVID-19;Hepatitis C;Measles;Human papillomavirus infection;Influenza A	ko04621;ko04214;ko04217;ko04668;ko04139;ko05171;ko05160;ko05162;ko05165;ko05164					ko:K17065;ko:K14754
TRINITY_DN36558_c1_g1_i2	10	1	Thermogenesis;Diabetic cardiomyopathy;Oxidative phosphorylation;Chemical carcinogenesis - reactive oxygen species;Prion disease;Pathways of neurodegeneration - multiple diseases;Alzheimer disease;Parkinson disease;Amyotrophic lateral sclerosis;Huntington disease	ko04714;ko05415;ko00190;ko05208;ko05020;ko05022;ko05010;ko05012;ko05014;ko05016					ko:K02126
TRINITY_DN26873_c0_g1_i1	10	1	Regulation of actin cytoskeleton;Tight junction;Fc gamma R-mediated phagocytosis;Bacterial invasion of epithelial cells;Autophagy - yeast;Pathogenic Escherichia coli infection;Salmonella infection;Shigellosis;Yersinia infection;Endocytosis	ko04810;ko04530;ko04666;ko05100;ko04138;ko05130;ko05132;ko05131;ko05135;ko04144					ko:K05754
TRINITY_DN26873_c0_g1_i2	10	1	Regulation of actin cytoskeleton;Tight junction;Fc gamma R-mediated phagocytosis;Bacterial invasion of epithelial cells;Autophagy - yeast;Pathogenic Escherichia coli infection;Salmonella infection;Shigellosis;Yersinia infection;Endocytosis	ko04810;ko04530;ko04666;ko05100;ko04138;ko05130;ko05132;ko05131;ko05135;ko04144					ko:K05754
TRINITY_DN34252_c1_g1_i3	9	1	Longevity regulating pathway;Autophagy - other;Autophagy - yeast;Pathways of neurodegeneration - multiple diseases;Alzheimer disease;Amyotrophic lateral sclerosis;Spinocerebellar ataxia;Huntington disease;Autophagy - animal	ko04211;ko04136;ko04138;ko05022;ko05010;ko05014;ko05017;ko05016;ko04140					ko:K08331
TRINITY_DN45042_c0_g1_i1	9	1	Metabolism of xenobiotics by cytochrome P450;Ovarian steroidogenesis;Steroid hormone biosynthesis;Tryptophan metabolism;Lipid and atherosclerosis;Chemical carcinogenesis - DNA adducts;Chemical carcinogenesis - reactive oxygen species;Chemical carcinogenesis - receptor activation;Retinol metabolism	ko00980;ko04913;ko00140;ko00380;ko05417;ko05204;ko05208;ko05207;ko00830					ko:K07408
TRINITY_DN29658_c2_g1_i1	9	1	NOD-like receptor signaling pathway;Cellular senescence;Prion disease;Pathways of neurodegeneration - multiple diseases;Alzheimer disease;Parkinson disease;Amyotrophic lateral sclerosis;Spinocerebellar ataxia;Calcium signaling pathway	ko04621;ko04218;ko05020;ko05022;ko05010;ko05012;ko05014;ko05017;ko04020					ko:K20858
TRINITY_DN29658_c2_g1_i2	9	1	NOD-like receptor signaling pathway;Cellular senescence;Prion disease;Pathways of neurodegeneration - multiple diseases;Alzheimer disease;Parkinson disease;Amyotrophic lateral sclerosis;Spinocerebellar ataxia;Calcium signaling pathway	ko04621;ko04218;ko05020;ko05022;ko05010;ko05012;ko05014;ko05017;ko04020					ko:K20858
TRINITY_DN29658_c2_g1_i3	9	1	NOD-like receptor signaling pathway;Cellular senescence;Prion disease;Pathways of neurodegeneration - multiple diseases;Alzheimer disease;Parkinson disease;Amyotrophic lateral sclerosis;Spinocerebellar ataxia;Calcium signaling pathway	ko04621;ko04218;ko05020;ko05022;ko05010;ko05012;ko05014;ko05017;ko04020					ko:K20858
TRINITY_DN29658_c2_g1_i4	9	1	NOD-like receptor signaling pathway;Cellular senescence;Prion disease;Pathways of neurodegeneration - multiple diseases;Alzheimer disease;Parkinson disease;Amyotrophic lateral sclerosis;Spinocerebellar ataxia;Calcium signaling pathway	ko04621;ko04218;ko05020;ko05022;ko05010;ko05012;ko05014;ko05017;ko04020					ko:K20858
TRINITY_DN35476_c1_g2_i4	9	2	Pyruvate metabolism;Biosynthesis of various secondary metabolites - part 3;Glycerolipid metabolism;Glycolysis / Gluconeogenesis;Pentose and glucuronate interconversions;Ascorbate and aldarate metabolism;Biosynthesis of cofactors;Chemical carcinogenesis - reactive oxygen species;Caprolactam degradation	ko00620;ko00997;ko00561;ko00010;ko00040;ko00053;ko01240;ko05208;ko00930					ko:K00002;ko:K22374
TRINITY_DN35476_c1_g2_i6	9	2	Pyruvate metabolism;Biosynthesis of various secondary metabolites - part 3;Glycerolipid metabolism;Glycolysis / Gluconeogenesis;Pentose and glucuronate interconversions;Ascorbate and aldarate metabolism;Biosynthesis of cofactors;Chemical carcinogenesis - reactive oxygen species;Caprolactam degradation	ko00620;ko00997;ko00561;ko00010;ko00040;ko00053;ko01240;ko05208;ko00930					ko:K00002;ko:K22374
TRINITY_DN35476_c1_g2_i1	9	2	Pyruvate metabolism;Biosynthesis of various secondary metabolites - part 3;Glycerolipid metabolism;Glycolysis / Gluconeogenesis;Pentose and glucuronate interconversions;Ascorbate and aldarate metabolism;Biosynthesis of cofactors;Chemical carcinogenesis - reactive oxygen species;Caprolactam degradation	ko00620;ko00997;ko00561;ko00010;ko00040;ko00053;ko01240;ko05208;ko00930					ko:K00002;ko:K22374
TRINITY_DN32335_c0_g2_i1	9	1	Ether lipid metabolism;Glycerophospholipid metabolism;Pancreatic secretion;Fat digestion and absorption;alpha-Linolenic acid metabolism;Linoleic acid metabolism;Arachidonic acid metabolism;Ras signaling pathway;Vascular smooth muscle contraction	ko00565;ko00564;ko04972;ko04975;ko00592;ko00591;ko00590;ko04014;ko04270					ko:K01047
TRINITY_DN29750_c0_g1_i2	9	1	Synaptic vesicle cycle;Collecting duct acid secretion;Oxidative phosphorylation;Rheumatoid arthritis;mTOR signaling pathway;Epithelial cell signaling in Helicobacter pylori infection;Vibrio cholerae infection;Phagosome;Human papillomavirus infection	ko04721;ko04966;ko00190;ko05323;ko04150;ko05120;ko05110;ko04145;ko05165					ko:K02148
TRINITY_DN29750_c0_g1_i3	9	1	Synaptic vesicle cycle;Collecting duct acid secretion;Oxidative phosphorylation;Rheumatoid arthritis;mTOR signaling pathway;Epithelial cell signaling in Helicobacter pylori infection;Vibrio cholerae infection;Phagosome;Human papillomavirus infection	ko04721;ko04966;ko00190;ko05323;ko04150;ko05120;ko05110;ko04145;ko05165					ko:K02148
TRINITY_DN29750_c0_g1_i1	9	1	Synaptic vesicle cycle;Collecting duct acid secretion;Oxidative phosphorylation;Rheumatoid arthritis;mTOR signaling pathway;Epithelial cell signaling in Helicobacter pylori infection;Vibrio cholerae infection;Phagosome;Human papillomavirus infection	ko04721;ko04966;ko00190;ko05323;ko04150;ko05120;ko05110;ko04145;ko05165					ko:K02148
TRINITY_DN26095_c0_g1_i1	9	2	Vasopressin-regulated water reabsorption;Ras signaling pathway;Pathways of neurodegeneration - multiple diseases;Amoebiasis;Salmonella infection;Amyotrophic lateral sclerosis;Endocytosis;Phagosome;Tuberculosis	ko04962;ko04014;ko05022;ko05146;ko05132;ko05014;ko04144;ko04145;ko05152					ko:K07887;ko:K07889
TRINITY_DN35588_c0_g1_i7	9	1	Prion disease;Pathways of neurodegeneration - multiple diseases;Alzheimer disease;Parkinson disease;Amyotrophic lateral sclerosis;Spinocerebellar ataxia;Huntington disease;Proteasome;Epstein-Barr virus infection	ko05020;ko05022;ko05010;ko05012;ko05014;ko05017;ko05016;ko03050;ko05169					ko:K03063
TRINITY_DN35588_c0_g1_i5	9	1	Prion disease;Pathways of neurodegeneration - multiple diseases;Alzheimer disease;Parkinson disease;Amyotrophic lateral sclerosis;Spinocerebellar ataxia;Huntington disease;Proteasome;Epstein-Barr virus infection	ko05020;ko05022;ko05010;ko05012;ko05014;ko05017;ko05016;ko03050;ko05169					ko:K03063
TRINITY_DN19735_c0_g1_i1	9	2	Pyruvate metabolism;Biosynthesis of various secondary metabolites - part 3;Glycerolipid metabolism;Glycolysis / Gluconeogenesis;Pentose and glucuronate interconversions;Ascorbate and aldarate metabolism;Biosynthesis of cofactors;Chemical carcinogenesis - reactive oxygen species;Caprolactam degradation	ko00620;ko00997;ko00561;ko00010;ko00040;ko00053;ko01240;ko05208;ko00930					ko:K00002;ko:K22374
TRINITY_DN32309_c0_g2_i4	9	2	Pyruvate metabolism;Biosynthesis of various secondary metabolites - part 3;Glycerolipid metabolism;Glycolysis / Gluconeogenesis;Pentose and glucuronate interconversions;Ascorbate and aldarate metabolism;Biosynthesis of cofactors;Chemical carcinogenesis - reactive oxygen species;Caprolactam degradation	ko00620;ko00997;ko00561;ko00010;ko00040;ko00053;ko01240;ko05208;ko00930					ko:K00002;ko:K22374
TRINITY_DN36416_c0_g2_i4	9	1	Propanoate metabolism;beta-Alanine metabolism;Alcoholic liver disease;alpha-Linolenic acid metabolism;PPAR signaling pathway;Biosynthesis of unsaturated fatty acids;Fatty acid degradation;Peroxisome;cAMP signaling pathway	ko00640;ko00410;ko04936;ko00592;ko03320;ko01040;ko00071;ko04146;ko04024					ko:K00232
TRINITY_DN36416_c0_g2_i3	9	1	Propanoate metabolism;beta-Alanine metabolism;Alcoholic liver disease;alpha-Linolenic acid metabolism;PPAR signaling pathway;Biosynthesis of unsaturated fatty acids;Fatty acid degradation;Peroxisome;cAMP signaling pathway	ko00640;ko00410;ko04936;ko00592;ko03320;ko01040;ko00071;ko04146;ko04024					ko:K00232
TRINITY_DN32620_c0_g1_i1	9	1	Longevity regulating pathway;Autophagy - other;Autophagy - yeast;Pathways of neurodegeneration - multiple diseases;Alzheimer disease;Amyotrophic lateral sclerosis;Spinocerebellar ataxia;Huntington disease;Autophagy - animal	ko04211;ko04136;ko04138;ko05022;ko05010;ko05014;ko05017;ko05016;ko04140					ko:K08331
TRINITY_DN30622_c0_g1_i1	9	1	Dopaminergic synapse;Meiosis - yeast;Oocyte meiosis;mRNA surveillance pathway;PI3K-Akt signaling pathway;AMPK signaling pathway;Adrenergic signaling in cardiomyocytes;Sphingolipid signaling pathway;Human papillomavirus infection	ko04728;ko04113;ko04114;ko03015;ko04151;ko04152;ko04261;ko04071;ko05165					ko:K11584
TRINITY_DN28462_c0_g1_i3	9	1	Prion disease;Pathways of neurodegeneration - multiple diseases;Alzheimer disease;Parkinson disease;Amyotrophic lateral sclerosis;Spinocerebellar ataxia;Huntington disease;Proteasome;Epstein-Barr virus infection	ko05020;ko05022;ko05010;ko05012;ko05014;ko05017;ko05016;ko03050;ko05169					ko:K03031
TRINITY_DN35081_c0_g1_i3	9	1	Synaptic vesicle cycle;Collecting duct acid secretion;Oxidative phosphorylation;Rheumatoid arthritis;mTOR signaling pathway;Epithelial cell signaling in Helicobacter pylori infection;Vibrio cholerae infection;Phagosome;Human papillomavirus infection	ko04721;ko04966;ko00190;ko05323;ko04150;ko05120;ko05110;ko04145;ko05165					ko:K02145
TRINITY_DN35081_c0_g1_i4	9	1	Synaptic vesicle cycle;Collecting duct acid secretion;Oxidative phosphorylation;Rheumatoid arthritis;mTOR signaling pathway;Epithelial cell signaling in Helicobacter pylori infection;Vibrio cholerae infection;Phagosome;Human papillomavirus infection	ko04721;ko04966;ko00190;ko05323;ko04150;ko05120;ko05110;ko04145;ko05165					ko:K02145
TRINITY_DN33605_c0_g1_i3	9	1	Prion disease;Pathways of neurodegeneration - multiple diseases;Alzheimer disease;Parkinson disease;Amyotrophic lateral sclerosis;Spinocerebellar ataxia;Huntington disease;Proteasome;Epstein-Barr virus infection	ko05020;ko05022;ko05010;ko05012;ko05014;ko05017;ko05016;ko03050;ko05169					ko:K06691
TRINITY_DN33605_c0_g1_i2	9	1	Prion disease;Pathways of neurodegeneration - multiple diseases;Alzheimer disease;Parkinson disease;Amyotrophic lateral sclerosis;Spinocerebellar ataxia;Huntington disease;Proteasome;Epstein-Barr virus infection	ko05020;ko05022;ko05010;ko05012;ko05014;ko05017;ko05016;ko03050;ko05169					ko:K06691
TRINITY_DN31793_c0_g1_i2	9	1	Prion disease;Pathways of neurodegeneration - multiple diseases;Alzheimer disease;Parkinson disease;Amyotrophic lateral sclerosis;Spinocerebellar ataxia;Huntington disease;Proteasome;Epstein-Barr virus infection	ko05020;ko05022;ko05010;ko05012;ko05014;ko05017;ko05016;ko03050;ko05169					ko:K03066
TRINITY_DN31793_c0_g1_i1	9	1	Prion disease;Pathways of neurodegeneration - multiple diseases;Alzheimer disease;Parkinson disease;Amyotrophic lateral sclerosis;Spinocerebellar ataxia;Huntington disease;Proteasome;Epstein-Barr virus infection	ko05020;ko05022;ko05010;ko05012;ko05014;ko05017;ko05016;ko03050;ko05169					ko:K03066
TRINITY_DN37850_c0_g1_i3	9	1	Antigen processing and presentation;Chagas disease;Protein processing in endoplasmic reticulum;Phagosome;Human immunodeficiency virus 1 infection;Human cytomegalovirus infection;Human T-cell leukemia virus 1 infection;Epstein-Barr virus infection;Herpes simplex virus 1 infection	ko04612;ko05142;ko04141;ko04145;ko05170;ko05163;ko05166;ko05169;ko05168					ko:K08057
TRINITY_DN37850_c0_g1_i2	9	1	Antigen processing and presentation;Chagas disease;Protein processing in endoplasmic reticulum;Phagosome;Human immunodeficiency virus 1 infection;Human cytomegalovirus infection;Human T-cell leukemia virus 1 infection;Epstein-Barr virus infection;Herpes simplex virus 1 infection	ko04612;ko05142;ko04141;ko04145;ko05170;ko05163;ko05166;ko05169;ko05168					ko:K08057
TRINITY_DN37850_c0_g1_i1	9	1	Antigen processing and presentation;Chagas disease;Protein processing in endoplasmic reticulum;Phagosome;Human immunodeficiency virus 1 infection;Human cytomegalovirus infection;Human T-cell leukemia virus 1 infection;Epstein-Barr virus infection;Herpes simplex virus 1 infection	ko04612;ko05142;ko04141;ko04145;ko05170;ko05163;ko05166;ko05169;ko05168					ko:K08057
TRINITY_DN28462_c0_g1_i2	9	1	Prion disease;Pathways of neurodegeneration - multiple diseases;Alzheimer disease;Parkinson disease;Amyotrophic lateral sclerosis;Spinocerebellar ataxia;Huntington disease;Proteasome;Epstein-Barr virus infection	ko05020;ko05022;ko05010;ko05012;ko05014;ko05017;ko05016;ko03050;ko05169					ko:K03031
TRINITY_DN28462_c0_g1_i1	9	1	Prion disease;Pathways of neurodegeneration - multiple diseases;Alzheimer disease;Parkinson disease;Amyotrophic lateral sclerosis;Spinocerebellar ataxia;Huntington disease;Proteasome;Epstein-Barr virus infection	ko05020;ko05022;ko05010;ko05012;ko05014;ko05017;ko05016;ko03050;ko05169					ko:K03031
TRINITY_DN33902_c0_g1_i1	9	1	Prion disease;Pathways of neurodegeneration - multiple diseases;Alzheimer disease;Parkinson disease;Amyotrophic lateral sclerosis;Spinocerebellar ataxia;Huntington disease;Proteasome;Epstein-Barr virus infection	ko05020;ko05022;ko05010;ko05012;ko05014;ko05017;ko05016;ko03050;ko05169					ko:K03028
TRINITY_DN33902_c0_g1_i2	9	1	Prion disease;Pathways of neurodegeneration - multiple diseases;Alzheimer disease;Parkinson disease;Amyotrophic lateral sclerosis;Spinocerebellar ataxia;Huntington disease;Proteasome;Epstein-Barr virus infection	ko05020;ko05022;ko05010;ko05012;ko05014;ko05017;ko05016;ko03050;ko05169					ko:K03028
TRINITY_DN35328_c0_g2_i2	9	1	Dopaminergic synapse;Meiosis - yeast;Oocyte meiosis;mRNA surveillance pathway;PI3K-Akt signaling pathway;AMPK signaling pathway;Adrenergic signaling in cardiomyocytes;Sphingolipid signaling pathway;Human papillomavirus infection	ko04728;ko04113;ko04114;ko03015;ko04151;ko04152;ko04261;ko04071;ko05165					ko:K11584
TRINITY_DN27698_c0_g1_i1	9	1	GABAergic synapse;NOD-like receptor signaling pathway;Longevity regulating pathway - worm;Mitophagy - animal;Autophagy - other;Mitophagy - yeast;Autophagy - yeast;Autophagy - animal;FoxO signaling pathway	ko04727;ko04621;ko04212;ko04137;ko04136;ko04139;ko04138;ko04140;ko04068					ko:K08341
TRINITY_DN34252_c1_g2_i5	9	1	Longevity regulating pathway;Autophagy - other;Autophagy - yeast;Pathways of neurodegeneration - multiple diseases;Alzheimer disease;Amyotrophic lateral sclerosis;Spinocerebellar ataxia;Huntington disease;Autophagy - animal	ko04211;ko04136;ko04138;ko05022;ko05010;ko05014;ko05017;ko05016;ko04140					ko:K08331
TRINITY_DN34252_c1_g2_i6	9	1	Longevity regulating pathway;Autophagy - other;Autophagy - yeast;Pathways of neurodegeneration - multiple diseases;Alzheimer disease;Amyotrophic lateral sclerosis;Spinocerebellar ataxia;Huntington disease;Autophagy - animal	ko04211;ko04136;ko04138;ko05022;ko05010;ko05014;ko05017;ko05016;ko04140					ko:K08331
TRINITY_DN34252_c1_g2_i3	9	1	Longevity regulating pathway;Autophagy - other;Autophagy - yeast;Pathways of neurodegeneration - multiple diseases;Alzheimer disease;Amyotrophic lateral sclerosis;Spinocerebellar ataxia;Huntington disease;Autophagy - animal	ko04211;ko04136;ko04138;ko05022;ko05010;ko05014;ko05017;ko05016;ko04140					ko:K08331
TRINITY_DN34252_c1_g2_i1	9	1	Longevity regulating pathway;Autophagy - other;Autophagy - yeast;Pathways of neurodegeneration - multiple diseases;Alzheimer disease;Amyotrophic lateral sclerosis;Spinocerebellar ataxia;Huntington disease;Autophagy - animal	ko04211;ko04136;ko04138;ko05022;ko05010;ko05014;ko05017;ko05016;ko04140					ko:K08331
TRINITY_DN33377_c0_g1_i3	9	2	Pyruvate metabolism;Biosynthesis of various secondary metabolites - part 3;Glycerolipid metabolism;Glycolysis / Gluconeogenesis;Pentose and glucuronate interconversions;Ascorbate and aldarate metabolism;Biosynthesis of cofactors;Chemical carcinogenesis - reactive oxygen species;Caprolactam degradation	ko00620;ko00997;ko00561;ko00010;ko00040;ko00053;ko01240;ko05208;ko00930					ko:K00002;ko:K22374
TRINITY_DN33377_c0_g1_i1	9	2	Pyruvate metabolism;Biosynthesis of various secondary metabolites - part 3;Glycerolipid metabolism;Glycolysis / Gluconeogenesis;Pentose and glucuronate interconversions;Ascorbate and aldarate metabolism;Biosynthesis of cofactors;Chemical carcinogenesis - reactive oxygen species;Caprolactam degradation	ko00620;ko00997;ko00561;ko00010;ko00040;ko00053;ko01240;ko05208;ko00930					ko:K00002;ko:K22374
TRINITY_DN33377_c0_g1_i4	9	2	Pyruvate metabolism;Biosynthesis of various secondary metabolites - part 3;Glycerolipid metabolism;Glycolysis / Gluconeogenesis;Pentose and glucuronate interconversions;Ascorbate and aldarate metabolism;Biosynthesis of cofactors;Chemical carcinogenesis - reactive oxygen species;Caprolactam degradation	ko00620;ko00997;ko00561;ko00010;ko00040;ko00053;ko01240;ko05208;ko00930					ko:K00002;ko:K22374
TRINITY_DN32309_c0_g1_i2	9	2	Pyruvate metabolism;Biosynthesis of various secondary metabolites - part 3;Glycerolipid metabolism;Glycolysis / Gluconeogenesis;Pentose and glucuronate interconversions;Ascorbate and aldarate metabolism;Biosynthesis of cofactors;Chemical carcinogenesis - reactive oxygen species;Caprolactam degradation	ko00620;ko00997;ko00561;ko00010;ko00040;ko00053;ko01240;ko05208;ko00930					ko:K00002;ko:K22374
TRINITY_DN36745_c1_g1_i2	9	1	Prion disease;Pathways of neurodegeneration - multiple diseases;Alzheimer disease;Parkinson disease;Amyotrophic lateral sclerosis;Spinocerebellar ataxia;Huntington disease;Proteasome;Epstein-Barr virus infection	ko05020;ko05022;ko05010;ko05012;ko05014;ko05017;ko05016;ko03050;ko05169					ko:K03032
TRINITY_DN35476_c1_g1_i2	9	2	Pyruvate metabolism;Biosynthesis of various secondary metabolites - part 3;Glycerolipid metabolism;Glycolysis / Gluconeogenesis;Pentose and glucuronate interconversions;Ascorbate and aldarate metabolism;Biosynthesis of cofactors;Chemical carcinogenesis - reactive oxygen species;Caprolactam degradation	ko00620;ko00997;ko00561;ko00010;ko00040;ko00053;ko01240;ko05208;ko00930					ko:K00002;ko:K22374
TRINITY_DN35476_c1_g1_i1	9	2	Pyruvate metabolism;Biosynthesis of various secondary metabolites - part 3;Glycerolipid metabolism;Glycolysis / Gluconeogenesis;Pentose and glucuronate interconversions;Ascorbate and aldarate metabolism;Biosynthesis of cofactors;Chemical carcinogenesis - reactive oxygen species;Caprolactam degradation	ko00620;ko00997;ko00561;ko00010;ko00040;ko00053;ko01240;ko05208;ko00930					ko:K00002;ko:K22374
TRINITY_DN44_c0_g1_i1	9	2	Pyruvate metabolism;Biosynthesis of various secondary metabolites - part 3;Glycerolipid metabolism;Glycolysis / Gluconeogenesis;Pentose and glucuronate interconversions;Ascorbate and aldarate metabolism;Biosynthesis of cofactors;Chemical carcinogenesis - reactive oxygen species;Caprolactam degradation	ko00620;ko00997;ko00561;ko00010;ko00040;ko00053;ko01240;ko05208;ko00930					ko:K00002;ko:K22374
TRINITY_DN22521_c0_g4_i1	8	1	Progesterone-mediated oocyte maturation;IL-17 signaling pathway;Ubiquitin mediated proteolysis;Cell cycle - yeast;Cell cycle;Meiosis - yeast;Oocyte meiosis;Human T-cell leukemia virus 1 infection	ko04914;ko04657;ko04120;ko04111;ko04110;ko04113;ko04114;ko05166					ko:K03352
TRINITY_DN33687_c0_g1_i4	8	2	Adipocytokine signaling pathway;Thermogenesis;PPAR signaling pathway;Ferroptosis;Quorum sensing;Fatty acid biosynthesis;Fatty acid degradation;Peroxisome	ko04920;ko04714;ko03320;ko04216;ko02024;ko00061;ko00071;ko04146					ko:K15013;ko:K01897
TRINITY_DN34014_c0_g1_i3	8	1	Pyruvate metabolism;Type II diabetes mellitus;Glucagon signaling pathway;Glycolysis / Gluconeogenesis;Biosynthesis of cofactors;Viral carcinogenesis;Central carbon metabolism in cancer;Human papillomavirus infection	ko00620;ko04930;ko04922;ko00010;ko01240;ko05203;ko05230;ko05165					ko:K00873
TRINITY_DN34014_c0_g1_i1	8	1	Pyruvate metabolism;Type II diabetes mellitus;Glucagon signaling pathway;Glycolysis / Gluconeogenesis;Biosynthesis of cofactors;Viral carcinogenesis;Central carbon metabolism in cancer;Human papillomavirus infection	ko00620;ko04930;ko04922;ko00010;ko01240;ko05203;ko05230;ko05165					ko:K00873
TRINITY_DN34014_c0_g1_i2	8	1	Pyruvate metabolism;Type II diabetes mellitus;Glucagon signaling pathway;Glycolysis / Gluconeogenesis;Biosynthesis of cofactors;Viral carcinogenesis;Central carbon metabolism in cancer;Human papillomavirus infection	ko00620;ko04930;ko04922;ko00010;ko01240;ko05203;ko05230;ko05165					ko:K00873
TRINITY_DN36919_c0_g2_i1	8	1	Adipocytokine signaling pathway;Thermogenesis;PPAR signaling pathway;Ferroptosis;Quorum sensing;Fatty acid biosynthesis;Fatty acid degradation;Peroxisome	ko04920;ko04714;ko03320;ko04216;ko02024;ko00061;ko00071;ko04146					ko:K01897
TRINITY_DN24494_c0_g1_i1	8	1	Progesterone-mediated oocyte maturation;IL-17 signaling pathway;Ubiquitin mediated proteolysis;Cell cycle - yeast;Cell cycle;Meiosis - yeast;Oocyte meiosis;Human T-cell leukemia virus 1 infection	ko04914;ko04657;ko04120;ko04111;ko04110;ko04113;ko04114;ko05166					ko:K03352
TRINITY_DN37828_c0_g1_i13	8	1	Pyruvate metabolism;Type II diabetes mellitus;Glucagon signaling pathway;Glycolysis / Gluconeogenesis;Biosynthesis of cofactors;Viral carcinogenesis;Central carbon metabolism in cancer;Human papillomavirus infection	ko00620;ko04930;ko04922;ko00010;ko01240;ko05203;ko05230;ko05165					ko:K00873
TRINITY_DN37828_c0_g1_i10	8	1	Pyruvate metabolism;Type II diabetes mellitus;Glucagon signaling pathway;Glycolysis / Gluconeogenesis;Biosynthesis of cofactors;Viral carcinogenesis;Central carbon metabolism in cancer;Human papillomavirus infection	ko00620;ko04930;ko04922;ko00010;ko01240;ko05203;ko05230;ko05165					ko:K00873
TRINITY_DN26142_c0_g1_i1	8	1	Longevity regulating pathway - multiple species;Chemical carcinogenesis - reactive oxygen species;Prion disease;Pathways of neurodegeneration - multiple diseases;Parkinson disease;Amyotrophic lateral sclerosis;Huntington disease;Peroxisome	ko04213;ko05208;ko05020;ko05022;ko05012;ko05014;ko05016;ko04146					ko:K04565
TRINITY_DN34969_c0_g2_i1	8	1	Pyruvate metabolism;Type II diabetes mellitus;Glucagon signaling pathway;Glycolysis / Gluconeogenesis;Biosynthesis of cofactors;Viral carcinogenesis;Central carbon metabolism in cancer;Human papillomavirus infection	ko00620;ko04930;ko04922;ko00010;ko01240;ko05203;ko05230;ko05165					ko:K00873
TRINITY_DN34969_c0_g2_i2	8	1	Pyruvate metabolism;Type II diabetes mellitus;Glucagon signaling pathway;Glycolysis / Gluconeogenesis;Biosynthesis of cofactors;Viral carcinogenesis;Central carbon metabolism in cancer;Human papillomavirus infection	ko00620;ko04930;ko04922;ko00010;ko01240;ko05203;ko05230;ko05165					ko:K00873
TRINITY_DN35626_c1_g2_i1	8	1	Fc gamma R-mediated phagocytosis;Apelin signaling pathway;VEGF signaling pathway;Calcium signaling pathway;Sphingolipid metabolism;Phospholipase D signaling pathway;Sphingolipid signaling pathway;Tuberculosis	ko04666;ko04371;ko04370;ko04020;ko00600;ko04072;ko04071;ko05152					ko:K04718
TRINITY_DN34969_c0_g3_i1	8	1	Pyruvate metabolism;Type II diabetes mellitus;Glucagon signaling pathway;Glycolysis / Gluconeogenesis;Biosynthesis of cofactors;Viral carcinogenesis;Central carbon metabolism in cancer;Human papillomavirus infection	ko00620;ko04930;ko04922;ko00010;ko01240;ko05203;ko05230;ko05165					ko:K00873
TRINITY_DN34969_c0_g3_i2	8	1	Pyruvate metabolism;Type II diabetes mellitus;Glucagon signaling pathway;Glycolysis / Gluconeogenesis;Biosynthesis of cofactors;Viral carcinogenesis;Central carbon metabolism in cancer;Human papillomavirus infection	ko00620;ko04930;ko04922;ko00010;ko01240;ko05203;ko05230;ko05165					ko:K00873
TRINITY_DN34969_c0_g3_i3	8	1	Pyruvate metabolism;Type II diabetes mellitus;Glucagon signaling pathway;Glycolysis / Gluconeogenesis;Biosynthesis of cofactors;Viral carcinogenesis;Central carbon metabolism in cancer;Human papillomavirus infection	ko00620;ko04930;ko04922;ko00010;ko01240;ko05203;ko05230;ko05165					ko:K00873
TRINITY_DN30604_c0_g2_i2	8	1	Adipocytokine signaling pathway;Thermogenesis;PPAR signaling pathway;Ferroptosis;Quorum sensing;Fatty acid biosynthesis;Fatty acid degradation;Peroxisome	ko04920;ko04714;ko03320;ko04216;ko02024;ko00061;ko00071;ko04146					ko:K01897
TRINITY_DN31422_c0_g2_i1	8	1	Antigen processing and presentation;Apoptosis;Fluid shear stress and atherosclerosis;Rheumatoid arthritis;Proteoglycans in cancer;Autophagy - animal;Lysosome;Phagosome	ko04612;ko04210;ko05418;ko05323;ko05205;ko04140;ko04142;ko04145					ko:K01365
TRINITY_DN37110_c0_g3_i1	8	1	Antigen processing and presentation;Apoptosis;Fluid shear stress and atherosclerosis;Rheumatoid arthritis;Proteoglycans in cancer;Autophagy - animal;Lysosome;Phagosome	ko04612;ko04210;ko05418;ko05323;ko05205;ko04140;ko04142;ko04145					ko:K01365
TRINITY_DN37110_c0_g3_i2	8	1	Antigen processing and presentation;Apoptosis;Fluid shear stress and atherosclerosis;Rheumatoid arthritis;Proteoglycans in cancer;Autophagy - animal;Lysosome;Phagosome	ko04612;ko04210;ko05418;ko05323;ko05205;ko04140;ko04142;ko04145					ko:K01365
TRINITY_DN37110_c0_g3_i3	8	1	Antigen processing and presentation;Apoptosis;Fluid shear stress and atherosclerosis;Rheumatoid arthritis;Proteoglycans in cancer;Autophagy - animal;Lysosome;Phagosome	ko04612;ko04210;ko05418;ko05323;ko05205;ko04140;ko04142;ko04145					ko:K01365
TRINITY_DN37110_c0_g3_i4	8	1	Antigen processing and presentation;Apoptosis;Fluid shear stress and atherosclerosis;Rheumatoid arthritis;Proteoglycans in cancer;Autophagy - animal;Lysosome;Phagosome	ko04612;ko04210;ko05418;ko05323;ko05205;ko04140;ko04142;ko04145					ko:K01365
TRINITY_DN36754_c0_g1_i1	8	1	Mitophagy - animal;Autophagy - yeast;Amoebiasis;Salmonella infection;Autophagy - animal;Endocytosis;Phagosome;Tuberculosis	ko04137;ko04138;ko05146;ko05132;ko04140;ko04144;ko04145;ko05152					ko:K07897
TRINITY_DN37828_c0_g1_i7	8	1	Pyruvate metabolism;Type II diabetes mellitus;Glucagon signaling pathway;Glycolysis / Gluconeogenesis;Biosynthesis of cofactors;Viral carcinogenesis;Central carbon metabolism in cancer;Human papillomavirus infection	ko00620;ko04930;ko04922;ko00010;ko01240;ko05203;ko05230;ko05165					ko:K00873
TRINITY_DN37828_c0_g1_i3	8	1	Pyruvate metabolism;Type II diabetes mellitus;Glucagon signaling pathway;Glycolysis / Gluconeogenesis;Biosynthesis of cofactors;Viral carcinogenesis;Central carbon metabolism in cancer;Human papillomavirus infection	ko00620;ko04930;ko04922;ko00010;ko01240;ko05203;ko05230;ko05165					ko:K00873
TRINITY_DN37828_c0_g1_i6	8	1	Pyruvate metabolism;Type II diabetes mellitus;Glucagon signaling pathway;Glycolysis / Gluconeogenesis;Biosynthesis of cofactors;Viral carcinogenesis;Central carbon metabolism in cancer;Human papillomavirus infection	ko00620;ko04930;ko04922;ko00010;ko01240;ko05203;ko05230;ko05165					ko:K00873
TRINITY_DN37828_c0_g1_i5	8	1	Pyruvate metabolism;Type II diabetes mellitus;Glucagon signaling pathway;Glycolysis / Gluconeogenesis;Biosynthesis of cofactors;Viral carcinogenesis;Central carbon metabolism in cancer;Human papillomavirus infection	ko00620;ko04930;ko04922;ko00010;ko01240;ko05203;ko05230;ko05165					ko:K00873
TRINITY_DN37828_c0_g1_i2	8	1	Pyruvate metabolism;Type II diabetes mellitus;Glucagon signaling pathway;Glycolysis / Gluconeogenesis;Biosynthesis of cofactors;Viral carcinogenesis;Central carbon metabolism in cancer;Human papillomavirus infection	ko00620;ko04930;ko04922;ko00010;ko01240;ko05203;ko05230;ko05165					ko:K00873
TRINITY_DN37881_c1_g1_i4	8	3	Serotonergic synapse;Taste transduction;Ras signaling pathway;Axon regeneration;RNA degradation;Calcium signaling pathway;cAMP signaling pathway;Neuroactive ligand-receptor interaction	ko04726;ko04742;ko04014;ko04361;ko03018;ko04020;ko04024;ko04080					ko:K04153;ko:K04163;ko:K12616
TRINITY_DN32887_c0_g1_i2	8	1	Prion disease;Pathways of neurodegeneration - multiple diseases;Alzheimer disease;Parkinson disease;Amyotrophic lateral sclerosis;Spinocerebellar ataxia;Huntington disease;Proteasome	ko05020;ko05022;ko05010;ko05012;ko05014;ko05017;ko05016;ko03050					ko:K02725
TRINITY_DN26537_c0_g1_i1	8	1	Mitophagy - animal;Ubiquitin mediated proteolysis;Ribosome;Pathways of neurodegeneration - multiple diseases;Shigellosis;Parkinson disease;Coronavirus disease - COVID-19;Kaposi sarcoma-associated herpesvirus infection	ko04137;ko04120;ko03010;ko05022;ko05131;ko05012;ko05171;ko05167					ko:K02977
TRINITY_DN35354_c2_g3_i5	8	1	Novobiocin biosynthesis;Phenylalanine, tyrosine and tryptophan biosynthesis;Phenylalanine metabolism;Ubiquinone and other terpenoid-quinone biosynthesis;Tyrosine metabolism;Cysteine and methionine metabolism;Tropane, piperidine and pyridine alkaloid biosynthesis;Isoquinoline alkaloid biosynthesis	ko00401;ko00400;ko00360;ko00130;ko00350;ko00270;ko00960;ko00950					ko:K00815
TRINITY_DN35354_c2_g3_i1	8	1	Novobiocin biosynthesis;Phenylalanine, tyrosine and tryptophan biosynthesis;Phenylalanine metabolism;Ubiquinone and other terpenoid-quinone biosynthesis;Tyrosine metabolism;Cysteine and methionine metabolism;Tropane, piperidine and pyridine alkaloid biosynthesis;Isoquinoline alkaloid biosynthesis	ko00401;ko00400;ko00360;ko00130;ko00350;ko00270;ko00960;ko00950					ko:K00815
TRINITY_DN35354_c2_g3_i2	8	1	Novobiocin biosynthesis;Phenylalanine, tyrosine and tryptophan biosynthesis;Phenylalanine metabolism;Ubiquinone and other terpenoid-quinone biosynthesis;Tyrosine metabolism;Cysteine and methionine metabolism;Tropane, piperidine and pyridine alkaloid biosynthesis;Isoquinoline alkaloid biosynthesis	ko00401;ko00400;ko00360;ko00130;ko00350;ko00270;ko00960;ko00950					ko:K00815
TRINITY_DN35354_c2_g3_i3	8	1	Novobiocin biosynthesis;Phenylalanine, tyrosine and tryptophan biosynthesis;Phenylalanine metabolism;Ubiquinone and other terpenoid-quinone biosynthesis;Tyrosine metabolism;Cysteine and methionine metabolism;Tropane, piperidine and pyridine alkaloid biosynthesis;Isoquinoline alkaloid biosynthesis	ko00401;ko00400;ko00360;ko00130;ko00350;ko00270;ko00960;ko00950					ko:K00815
TRINITY_DN35628_c0_g1_i3	8	1	Adipocytokine signaling pathway;Thermogenesis;PPAR signaling pathway;Ferroptosis;Quorum sensing;Fatty acid biosynthesis;Fatty acid degradation;Peroxisome	ko04920;ko04714;ko03320;ko04216;ko02024;ko00061;ko00071;ko04146					ko:K01897
TRINITY_DN3129_c0_g1_i1	8	1	Pyruvate metabolism;Type II diabetes mellitus;Glucagon signaling pathway;Glycolysis / Gluconeogenesis;Biosynthesis of cofactors;Viral carcinogenesis;Central carbon metabolism in cancer;Human papillomavirus infection	ko00620;ko04930;ko04922;ko00010;ko01240;ko05203;ko05230;ko05165					ko:K00873
TRINITY_DN30914_c0_g1_i3	8	1	Prion disease;Pathways of neurodegeneration - multiple diseases;Alzheimer disease;Parkinson disease;Amyotrophic lateral sclerosis;Spinocerebellar ataxia;Huntington disease;Proteasome	ko05020;ko05022;ko05010;ko05012;ko05014;ko05017;ko05016;ko03050					ko:K06693
TRINITY_DN36962_c0_g2_i14	8	1	Glyoxylate and dicarboxylate metabolism;Glutamatergic synapse;GABAergic synapse;Alanine, aspartate and glutamate metabolism;Arginine biosynthesis;Necroptosis;Two-component system;Nitrogen metabolism	ko00630;ko04724;ko04727;ko00250;ko00220;ko04217;ko02020;ko00910					ko:K01915
TRINITY_DN30789_c0_g1_i2	8	1	Methane metabolism;Glucagon signaling pathway;Insulin signaling pathway;Glycolysis / Gluconeogenesis;Fructose and mannose metabolism;Pentose phosphate pathway;AMPK signaling pathway;Carbon fixation in photosynthetic organisms	ko00680;ko04922;ko04910;ko00010;ko00051;ko00030;ko04152;ko00710					ko:K03841
TRINITY_DN30789_c0_g1_i1	8	1	Methane metabolism;Glucagon signaling pathway;Insulin signaling pathway;Glycolysis / Gluconeogenesis;Fructose and mannose metabolism;Pentose phosphate pathway;AMPK signaling pathway;Carbon fixation in photosynthetic organisms	ko00680;ko04922;ko04910;ko00010;ko00051;ko00030;ko04152;ko00710					ko:K03841
TRINITY_DN35626_c1_g3_i3	8	1	Fc gamma R-mediated phagocytosis;Apelin signaling pathway;VEGF signaling pathway;Calcium signaling pathway;Sphingolipid metabolism;Phospholipase D signaling pathway;Sphingolipid signaling pathway;Tuberculosis	ko04666;ko04371;ko04370;ko04020;ko00600;ko04072;ko04071;ko05152					ko:K04718
TRINITY_DN35626_c1_g3_i4	8	1	Fc gamma R-mediated phagocytosis;Apelin signaling pathway;VEGF signaling pathway;Calcium signaling pathway;Sphingolipid metabolism;Phospholipase D signaling pathway;Sphingolipid signaling pathway;Tuberculosis	ko04666;ko04371;ko04370;ko04020;ko00600;ko04072;ko04071;ko05152					ko:K04718
TRINITY_DN35626_c1_g3_i8	8	1	Fc gamma R-mediated phagocytosis;Apelin signaling pathway;VEGF signaling pathway;Calcium signaling pathway;Sphingolipid metabolism;Phospholipase D signaling pathway;Sphingolipid signaling pathway;Tuberculosis	ko04666;ko04371;ko04370;ko04020;ko00600;ko04072;ko04071;ko05152					ko:K04718
TRINITY_DN30227_c0_g1_i1	8	1	Prion disease;Pathways of neurodegeneration - multiple diseases;Alzheimer disease;Parkinson disease;Amyotrophic lateral sclerosis;Spinocerebellar ataxia;Huntington disease;Proteasome	ko05020;ko05022;ko05010;ko05012;ko05014;ko05017;ko05016;ko03050					ko:K02736
TRINITY_DN22521_c0_g3_i1	8	1	Progesterone-mediated oocyte maturation;IL-17 signaling pathway;Ubiquitin mediated proteolysis;Cell cycle - yeast;Cell cycle;Meiosis - yeast;Oocyte meiosis;Human T-cell leukemia virus 1 infection	ko04914;ko04657;ko04120;ko04111;ko04110;ko04113;ko04114;ko05166					ko:K03352
TRINITY_DN33947_c1_g1_i1	8	1	Prion disease;Pathways of neurodegeneration - multiple diseases;Alzheimer disease;Parkinson disease;Amyotrophic lateral sclerosis;Spinocerebellar ataxia;Huntington disease;Proteasome	ko05020;ko05022;ko05010;ko05012;ko05014;ko05017;ko05016;ko03050					ko:K02725
TRINITY_DN28661_c0_g1_i2	8	1	Mitophagy - animal;Autophagy - yeast;Amoebiasis;Salmonella infection;Autophagy - animal;Endocytosis;Phagosome;Tuberculosis	ko04137;ko04138;ko05146;ko05132;ko04140;ko04144;ko04145;ko05152					ko:K07897
TRINITY_DN28661_c0_g1_i1	8	1	Mitophagy - animal;Autophagy - yeast;Amoebiasis;Salmonella infection;Autophagy - animal;Endocytosis;Phagosome;Tuberculosis	ko04137;ko04138;ko05146;ko05132;ko04140;ko04144;ko04145;ko05152					ko:K07897
TRINITY_DN28661_c0_g1_i9	8	1	Mitophagy - animal;Autophagy - yeast;Amoebiasis;Salmonella infection;Autophagy - animal;Endocytosis;Phagosome;Tuberculosis	ko04137;ko04138;ko05146;ko05132;ko04140;ko04144;ko04145;ko05152					ko:K07897
TRINITY_DN28661_c0_g1_i7	8	1	Mitophagy - animal;Autophagy - yeast;Amoebiasis;Salmonella infection;Autophagy - animal;Endocytosis;Phagosome;Tuberculosis	ko04137;ko04138;ko05146;ko05132;ko04140;ko04144;ko04145;ko05152					ko:K07897
TRINITY_DN57713_c0_g1_i1	8	1	Streptomycin biosynthesis;Amino sugar and nucleotide sugar metabolism;Starch and sucrose metabolism;Glycolysis / Gluconeogenesis;Purine metabolism;Biosynthesis of nucleotide sugars;Galactose metabolism;Pentose phosphate pathway	ko00521;ko00520;ko00500;ko00010;ko00230;ko01250;ko00052;ko00030					ko:K01835
TRINITY_DN36962_c0_g2_i1	8	1	Glyoxylate and dicarboxylate metabolism;Glutamatergic synapse;GABAergic synapse;Alanine, aspartate and glutamate metabolism;Arginine biosynthesis;Necroptosis;Two-component system;Nitrogen metabolism	ko00630;ko04724;ko04727;ko00250;ko00220;ko04217;ko02020;ko00910					ko:K01915
TRINITY_DN36962_c0_g2_i6	8	1	Glyoxylate and dicarboxylate metabolism;Glutamatergic synapse;GABAergic synapse;Alanine, aspartate and glutamate metabolism;Arginine biosynthesis;Necroptosis;Two-component system;Nitrogen metabolism	ko00630;ko04724;ko04727;ko00250;ko00220;ko04217;ko02020;ko00910					ko:K01915
TRINITY_DN25960_c0_g1_i1	8	2	Estrogen signaling pathway;Apoptosis;Diabetic cardiomyopathy;Autophagy - yeast;Autophagy - animal;Lysosome;Sphingolipid signaling pathway;Tuberculosis	ko04915;ko04210;ko05415;ko04138;ko04140;ko04142;ko04071;ko05152					ko:K01379;ko:K01381
TRINITY_DN18680_c0_g1_i1	7	3	Cushing syndrome;Cortisol synthesis and secretion;Ovarian steroidogenesis;Prolactin signaling pathway;Steroid hormone biosynthesis;Tryptophan metabolism;Glucosinolate biosynthesis	ko04934;ko04927;ko04913;ko04917;ko00140;ko00380;ko00966					ko:K00512;ko:K11818;ko:K12156
TRINITY_DN37025_c0_g1_i3	7	1	Neurotrophin signaling pathway;Notch signaling pathway;Wnt signaling pathway;Axon regeneration;Pathways of neurodegeneration - multiple diseases;Alzheimer disease;Human papillomavirus infection	ko04722;ko04330;ko04310;ko04361;ko05022;ko05010;ko05165					ko:K04505
TRINITY_DN37025_c0_g1_i2	7	1	Neurotrophin signaling pathway;Notch signaling pathway;Wnt signaling pathway;Axon regeneration;Pathways of neurodegeneration - multiple diseases;Alzheimer disease;Human papillomavirus infection	ko04722;ko04330;ko04310;ko04361;ko05022;ko05010;ko05165					ko:K04505
TRINITY_DN37025_c0_g1_i4	7	1	Neurotrophin signaling pathway;Notch signaling pathway;Wnt signaling pathway;Axon regeneration;Pathways of neurodegeneration - multiple diseases;Alzheimer disease;Human papillomavirus infection	ko04722;ko04330;ko04310;ko04361;ko05022;ko05010;ko05165					ko:K04505
TRINITY_DN26848_c0_g1_i2	7	2	Pancreatic secretion;Tight junction;Pathways of neurodegeneration - multiple diseases;Amyotrophic lateral sclerosis;AMPK signaling pathway;Autophagy - animal;Endocytosis	ko04972;ko04530;ko05022;ko05014;ko04152;ko04140;ko04144					ko:K07901;ko:K07903
TRINITY_DN32182_c0_g1_i1	7	1	PPAR signaling pathway;Mitophagy - animal;Ubiquitin mediated proteolysis;Pathways of neurodegeneration - multiple diseases;Shigellosis;Parkinson disease;Kaposi sarcoma-associated herpesvirus infection	ko03320;ko04137;ko04120;ko05022;ko05131;ko05012;ko05167					ko:K08770
TRINITY_DN37424_c0_g1_i2	7	3	Pathogenic Escherichia coli infection;Salmonella infection;Shigellosis;Legionellosis;Vibrio cholerae infection;Endocytosis;Phospholipase D signaling pathway	ko05130;ko05132;ko05131;ko05134;ko05110;ko04144;ko04072					ko:K07937;ko:K07938;ko:K07939
TRINITY_DN31762_c0_g1_i4	7	1	Glycolysis / Gluconeogenesis;Diabetic cardiomyopathy;Pathogenic Escherichia coli infection;Salmonella infection;Alzheimer disease;HIF-1 signaling pathway;Carbon fixation in photosynthetic organisms	ko00010;ko05415;ko05130;ko05132;ko05010;ko04066;ko00710					ko:K00134
TRINITY_DN31762_c0_g1_i3	7	1	Glycolysis / Gluconeogenesis;Diabetic cardiomyopathy;Pathogenic Escherichia coli infection;Salmonella infection;Alzheimer disease;HIF-1 signaling pathway;Carbon fixation in photosynthetic organisms	ko00010;ko05415;ko05130;ko05132;ko05010;ko04066;ko00710					ko:K00134
TRINITY_DN28158_c0_g1_i1	7	1	Tight junction;Mismatch repair;Nucleotide excision repair;Base excision repair;DNA replication;Cell cycle;Hepatitis B	ko04530;ko03430;ko03420;ko03410;ko03030;ko04110;ko05161					ko:K04802
TRINITY_DN52011_c0_g1_i1	7	2	Antifolate resistance;Platinum drug resistance;Vitamin digestion and absorption;Bile secretion;ABC transporters;MicroRNAs in cancer;Sphingolipid signaling pathway	ko01523;ko01524;ko04977;ko04976;ko02010;ko05206;ko04071					ko:K05665;ko:K05666
TRINITY_DN25181_c0_g1_i3	7	1	NOD-like receptor signaling pathway;RIG-I-like receptor signaling pathway;Autophagy - other;Autophagy - yeast;Shigellosis;Autophagy - animal;FoxO signaling pathway	ko04621;ko04622;ko04136;ko04138;ko05131;ko04140;ko04068					ko:K08336
TRINITY_DN25181_c0_g1_i1	7	1	NOD-like receptor signaling pathway;RIG-I-like receptor signaling pathway;Autophagy - other;Autophagy - yeast;Shigellosis;Autophagy - animal;FoxO signaling pathway	ko04621;ko04622;ko04136;ko04138;ko05131;ko04140;ko04068					ko:K08336
TRINITY_DN31246_c0_g1_i3	7	1	Propanoate metabolism;Pyruvate metabolism;Glucagon signaling pathway;Glycolysis / Gluconeogenesis;Cysteine and methionine metabolism;Central carbon metabolism in cancer;HIF-1 signaling pathway	ko00640;ko00620;ko04922;ko00010;ko00270;ko05230;ko04066					ko:K00016
TRINITY_DN31246_c0_g1_i2	7	1	Propanoate metabolism;Pyruvate metabolism;Glucagon signaling pathway;Glycolysis / Gluconeogenesis;Cysteine and methionine metabolism;Central carbon metabolism in cancer;HIF-1 signaling pathway	ko00640;ko00620;ko04922;ko00010;ko00270;ko05230;ko04066					ko:K00016
TRINITY_DN29721_c0_g2_i3	7	1	Progesterone-mediated oocyte maturation;Ubiquitin mediated proteolysis;Cell cycle - yeast;Cell cycle;Meiosis - yeast;Oocyte meiosis;Human T-cell leukemia virus 1 infection	ko04914;ko04120;ko04111;ko04110;ko04113;ko04114;ko05166					ko:K03357
TRINITY_DN29721_c0_g2_i1	7	1	Progesterone-mediated oocyte maturation;Ubiquitin mediated proteolysis;Cell cycle - yeast;Cell cycle;Meiosis - yeast;Oocyte meiosis;Human T-cell leukemia virus 1 infection	ko04914;ko04120;ko04111;ko04110;ko04113;ko04114;ko05166					ko:K03357
TRINITY_DN29721_c0_g2_i2	7	1	Progesterone-mediated oocyte maturation;Ubiquitin mediated proteolysis;Cell cycle - yeast;Cell cycle;Meiosis - yeast;Oocyte meiosis;Human T-cell leukemia virus 1 infection	ko04914;ko04120;ko04111;ko04110;ko04113;ko04114;ko05166					ko:K03357
TRINITY_DN29721_c0_g2_i5	7	1	Progesterone-mediated oocyte maturation;Ubiquitin mediated proteolysis;Cell cycle - yeast;Cell cycle;Meiosis - yeast;Oocyte meiosis;Human T-cell leukemia virus 1 infection	ko04914;ko04120;ko04111;ko04110;ko04113;ko04114;ko05166					ko:K03357
TRINITY_DN37810_c0_g2_i2	7	2	Antifolate resistance;Platinum drug resistance;Vitamin digestion and absorption;Bile secretion;ABC transporters;MicroRNAs in cancer;Sphingolipid signaling pathway	ko01523;ko01524;ko04977;ko04976;ko02010;ko05206;ko04071					ko:K05665;ko:K05666
TRINITY_DN37810_c0_g2_i1	7	2	Antifolate resistance;Platinum drug resistance;Vitamin digestion and absorption;Bile secretion;ABC transporters;MicroRNAs in cancer;Sphingolipid signaling pathway	ko01523;ko01524;ko04977;ko04976;ko02010;ko05206;ko04071					ko:K05665;ko:K05666
TRINITY_DN37810_c0_g2_i3	7	2	Antifolate resistance;Platinum drug resistance;Vitamin digestion and absorption;Bile secretion;ABC transporters;MicroRNAs in cancer;Sphingolipid signaling pathway	ko01523;ko01524;ko04977;ko04976;ko02010;ko05206;ko04071					ko:K05665;ko:K05666
TRINITY_DN36447_c0_g1_i1	7	1	Pancreatic secretion;Tight junction;Pathways of neurodegeneration - multiple diseases;Amyotrophic lateral sclerosis;AMPK signaling pathway;Autophagy - animal;Endocytosis	ko04972;ko04530;ko05022;ko05014;ko04152;ko04140;ko04144					ko:K07901
TRINITY_DN24629_c0_g1_i1	7	1	Estrogen signaling pathway;Apoptosis;Diabetic cardiomyopathy;Autophagy - animal;Lysosome;Sphingolipid signaling pathway;Tuberculosis	ko04915;ko04210;ko05415;ko04140;ko04142;ko04071;ko05152					ko:K01379
TRINITY_DN35176_c1_g2_i6	7	1	Glyoxylate and dicarboxylate metabolism;Methane metabolism;Antifolate resistance;One carbon pool by folate;Cyanoamino acid metabolism;Biosynthesis of cofactors;Glycine, serine and threonine metabolism	ko00630;ko00680;ko01523;ko00670;ko00460;ko01240;ko00260					ko:K00600
TRINITY_DN35176_c1_g2_i4	7	1	Glyoxylate and dicarboxylate metabolism;Methane metabolism;Antifolate resistance;One carbon pool by folate;Cyanoamino acid metabolism;Biosynthesis of cofactors;Glycine, serine and threonine metabolism	ko00630;ko00680;ko01523;ko00670;ko00460;ko01240;ko00260					ko:K00600
TRINITY_DN35176_c1_g2_i2	7	1	Glyoxylate and dicarboxylate metabolism;Methane metabolism;Antifolate resistance;One carbon pool by folate;Cyanoamino acid metabolism;Biosynthesis of cofactors;Glycine, serine and threonine metabolism	ko00630;ko00680;ko01523;ko00670;ko00460;ko01240;ko00260					ko:K00600
TRINITY_DN33800_c0_g3_i1	7	1	Pyruvate metabolism;Glucagon signaling pathway;Glycolysis / Gluconeogenesis;Citrate cycle (TCA cycle);Diabetic cardiomyopathy;Central carbon metabolism in cancer;HIF-1 signaling pathway	ko00620;ko04922;ko00010;ko00020;ko05415;ko05230;ko04066					ko:K00162
TRINITY_DN36639_c0_g1_i1	7	1	Glycolysis / Gluconeogenesis;Diabetic cardiomyopathy;Pathogenic Escherichia coli infection;Salmonella infection;Alzheimer disease;HIF-1 signaling pathway;Carbon fixation in photosynthetic organisms	ko00010;ko05415;ko05130;ko05132;ko05010;ko04066;ko00710					ko:K00134
TRINITY_DN24841_c0_g4_i1	7	3	Antifolate resistance;Platinum drug resistance;Vitamin digestion and absorption;Bile secretion;ABC transporters;MicroRNAs in cancer;Sphingolipid signaling pathway	ko01523;ko01524;ko04977;ko04976;ko02010;ko05206;ko04071					ko:K05665;ko:K05666;ko:K05670
TRINITY_DN36639_c0_g1_i5	7	1	Glycolysis / Gluconeogenesis;Diabetic cardiomyopathy;Pathogenic Escherichia coli infection;Salmonella infection;Alzheimer disease;HIF-1 signaling pathway;Carbon fixation in photosynthetic organisms	ko00010;ko05415;ko05130;ko05132;ko05010;ko04066;ko00710					ko:K00134
TRINITY_DN35275_c0_g1_i5	7	2	Butanoate metabolism;Pyruvate metabolism;Histidine metabolism;Citrate cycle (TCA cycle);Two-component system;Oxidative phosphorylation;Carbon fixation pathways in prokaryotes	ko00650;ko00620;ko00340;ko00020;ko02020;ko00190;ko00720					ko:K00244;ko:K17363
TRINITY_DN35949_c1_g2_i3	7	1	Pyruvate metabolism;Glucagon signaling pathway;Glycolysis / Gluconeogenesis;Citrate cycle (TCA cycle);Diabetic cardiomyopathy;Central carbon metabolism in cancer;HIF-1 signaling pathway	ko00620;ko04922;ko00010;ko00020;ko05415;ko05230;ko04066					ko:K00162
TRINITY_DN35949_c1_g2_i2	7	1	Pyruvate metabolism;Glucagon signaling pathway;Glycolysis / Gluconeogenesis;Citrate cycle (TCA cycle);Diabetic cardiomyopathy;Central carbon metabolism in cancer;HIF-1 signaling pathway	ko00620;ko04922;ko00010;ko00020;ko05415;ko05230;ko04066					ko:K00162
TRINITY_DN35949_c1_g2_i5	7	1	Pyruvate metabolism;Glucagon signaling pathway;Glycolysis / Gluconeogenesis;Citrate cycle (TCA cycle);Diabetic cardiomyopathy;Central carbon metabolism in cancer;HIF-1 signaling pathway	ko00620;ko04922;ko00010;ko00020;ko05415;ko05230;ko04066					ko:K00162
TRINITY_DN21131_c0_g1_i1	7	1	Ubiquitin mediated proteolysis;Cell cycle - yeast;Cell cycle;Meiosis - yeast;Viral carcinogenesis;Oocyte meiosis;Human T-cell leukemia virus 1 infection	ko04120;ko04111;ko04110;ko04113;ko05203;ko04114;ko05166					ko:K03363
TRINITY_DN25777_c1_g1_i2	7	1	Glycolysis / Gluconeogenesis;Diabetic cardiomyopathy;Pathogenic Escherichia coli infection;Salmonella infection;Alzheimer disease;HIF-1 signaling pathway;Carbon fixation in photosynthetic organisms	ko00010;ko05415;ko05130;ko05132;ko05010;ko04066;ko00710					ko:K00134
TRINITY_DN54992_c0_g1_i1	7	2	Estrogen signaling pathway;Apoptosis;Diabetic cardiomyopathy;Autophagy - animal;Lysosome;Sphingolipid signaling pathway;Tuberculosis	ko04915;ko04210;ko05415;ko04140;ko04142;ko04071;ko05152					ko:K01379;ko:K01382
TRINITY_DN37749_c3_g1_i1	7	1	PPAR signaling pathway;Mitophagy - animal;Ubiquitin mediated proteolysis;Pathways of neurodegeneration - multiple diseases;Shigellosis;Parkinson disease;Kaposi sarcoma-associated herpesvirus infection	ko03320;ko04137;ko04120;ko05022;ko05131;ko05012;ko05167					ko:K08770
TRINITY_DN37749_c3_g1_i2	7	1	PPAR signaling pathway;Mitophagy - animal;Ubiquitin mediated proteolysis;Pathways of neurodegeneration - multiple diseases;Shigellosis;Parkinson disease;Kaposi sarcoma-associated herpesvirus infection	ko03320;ko04137;ko04120;ko05022;ko05131;ko05012;ko05167					ko:K08770
TRINITY_DN37749_c3_g1_i5	7	1	PPAR signaling pathway;Mitophagy - animal;Ubiquitin mediated proteolysis;Pathways of neurodegeneration - multiple diseases;Shigellosis;Parkinson disease;Kaposi sarcoma-associated herpesvirus infection	ko03320;ko04137;ko04120;ko05022;ko05131;ko05012;ko05167					ko:K08770
TRINITY_DN37749_c3_g1_i7	7	1	PPAR signaling pathway;Mitophagy - animal;Ubiquitin mediated proteolysis;Pathways of neurodegeneration - multiple diseases;Shigellosis;Parkinson disease;Kaposi sarcoma-associated herpesvirus infection	ko03320;ko04137;ko04120;ko05022;ko05131;ko05012;ko05167					ko:K08770
TRINITY_DN37749_c3_g1_i9	7	1	PPAR signaling pathway;Mitophagy - animal;Ubiquitin mediated proteolysis;Pathways of neurodegeneration - multiple diseases;Shigellosis;Parkinson disease;Kaposi sarcoma-associated herpesvirus infection	ko03320;ko04137;ko04120;ko05022;ko05131;ko05012;ko05167					ko:K08770
TRINITY_DN31015_c0_g1_i1	7	2	Estrogen signaling pathway;Apoptosis;Diabetic cardiomyopathy;Autophagy - animal;Lysosome;Sphingolipid signaling pathway;Tuberculosis	ko04915;ko04210;ko05415;ko04140;ko04142;ko04071;ko05152					ko:K01379;ko:K01382
TRINITY_DN4296_c0_g1_i1	7	2	Antifolate resistance;Platinum drug resistance;Vitamin digestion and absorption;Bile secretion;ABC transporters;MicroRNAs in cancer;Sphingolipid signaling pathway	ko01523;ko01524;ko04977;ko04976;ko02010;ko05206;ko04071					ko:K05665;ko:K05666
TRINITY_DN26438_c0_g1_i1	7	1	Oxytocin signaling pathway;Parathyroid hormone synthesis, secretion and action;Fluid shear stress and atherosclerosis;Apelin signaling pathway;MAPK signaling pathway;Transcriptional misregulation in cancer;cGMP-PKG signaling pathway	ko04921;ko04928;ko05418;ko04371;ko04010;ko05202;ko04022					ko:K04454
TRINITY_DN35667_c0_g1_i3	7	1	Progesterone-mediated oocyte maturation;Ubiquitin mediated proteolysis;Cell cycle - yeast;Cell cycle;Meiosis - yeast;Oocyte meiosis;Human T-cell leukemia virus 1 infection	ko04914;ko04120;ko04111;ko04110;ko04113;ko04114;ko05166					ko:K03354
TRINITY_DN33800_c0_g2_i2	7	1	Pyruvate metabolism;Glucagon signaling pathway;Glycolysis / Gluconeogenesis;Citrate cycle (TCA cycle);Diabetic cardiomyopathy;Central carbon metabolism in cancer;HIF-1 signaling pathway	ko00620;ko04922;ko00010;ko00020;ko05415;ko05230;ko04066					ko:K00162
TRINITY_DN33800_c0_g2_i1	7	1	Pyruvate metabolism;Glucagon signaling pathway;Glycolysis / Gluconeogenesis;Citrate cycle (TCA cycle);Diabetic cardiomyopathy;Central carbon metabolism in cancer;HIF-1 signaling pathway	ko00620;ko04922;ko00010;ko00020;ko05415;ko05230;ko04066					ko:K00162
TRINITY_DN36881_c0_g1_i3	7	1	Intestinal immune network for IgA production;Viral carcinogenesis;Human T-cell leukemia virus 1 infection;Viral protein interaction with cytokine and cytokine receptor;Cytokine-cytokine receptor interaction;NF-kappa B signaling pathway;HIF-1 signaling pathway	ko04672;ko05203;ko05166;ko04061;ko04060;ko04064;ko04066					ko:K03159
TRINITY_DN36881_c0_g1_i1	7	1	Intestinal immune network for IgA production;Viral carcinogenesis;Human T-cell leukemia virus 1 infection;Viral protein interaction with cytokine and cytokine receptor;Cytokine-cytokine receptor interaction;NF-kappa B signaling pathway;HIF-1 signaling pathway	ko04672;ko05203;ko05166;ko04061;ko04060;ko04064;ko04066					ko:K03159
TRINITY_DN21131_c0_g2_i1	7	1	Ubiquitin mediated proteolysis;Cell cycle - yeast;Cell cycle;Meiosis - yeast;Viral carcinogenesis;Oocyte meiosis;Human T-cell leukemia virus 1 infection	ko04120;ko04111;ko04110;ko04113;ko05203;ko04114;ko05166					ko:K03363
TRINITY_DN7969_c0_g2_i1	7	1	Pyruvate metabolism;Glucagon signaling pathway;Glycolysis / Gluconeogenesis;Citrate cycle (TCA cycle);Diabetic cardiomyopathy;Central carbon metabolism in cancer;HIF-1 signaling pathway	ko00620;ko04922;ko00010;ko00020;ko05415;ko05230;ko04066					ko:K00162
TRINITY_DN37720_c1_g2_i1	7	2	Antifolate resistance;Platinum drug resistance;Vitamin digestion and absorption;Bile secretion;ABC transporters;MicroRNAs in cancer;Sphingolipid signaling pathway	ko01523;ko01524;ko04977;ko04976;ko02010;ko05206;ko04071					ko:K05665;ko:K05666
TRINITY_DN37749_c3_g1_i15	7	1	PPAR signaling pathway;Mitophagy - animal;Ubiquitin mediated proteolysis;Pathways of neurodegeneration - multiple diseases;Shigellosis;Parkinson disease;Kaposi sarcoma-associated herpesvirus infection	ko03320;ko04137;ko04120;ko05022;ko05131;ko05012;ko05167					ko:K08770
TRINITY_DN37749_c3_g1_i13	7	1	PPAR signaling pathway;Mitophagy - animal;Ubiquitin mediated proteolysis;Pathways of neurodegeneration - multiple diseases;Shigellosis;Parkinson disease;Kaposi sarcoma-associated herpesvirus infection	ko03320;ko04137;ko04120;ko05022;ko05131;ko05012;ko05167					ko:K08770
TRINITY_DN29721_c0_g1_i1	7	1	Progesterone-mediated oocyte maturation;Ubiquitin mediated proteolysis;Cell cycle - yeast;Cell cycle;Meiosis - yeast;Oocyte meiosis;Human T-cell leukemia virus 1 infection	ko04914;ko04120;ko04111;ko04110;ko04113;ko04114;ko05166					ko:K03357
TRINITY_DN29751_c0_g1_i3	6	2	Glyoxylate and dicarboxylate metabolism;Phenylalanine metabolism;Ubiquinone and other terpenoid-quinone biosynthesis;Tyrosine metabolism;Glycine, serine and threonine metabolism;Tropane, piperidine and pyridine alkaloid biosynthesis	ko00630;ko00360;ko00130;ko00350;ko00260;ko00960					ko:K15919;ko:K18606
TRINITY_DN29751_c0_g1_i1	6	2	Glyoxylate and dicarboxylate metabolism;Phenylalanine metabolism;Ubiquinone and other terpenoid-quinone biosynthesis;Tyrosine metabolism;Glycine, serine and threonine metabolism;Tropane, piperidine and pyridine alkaloid biosynthesis	ko00630;ko00360;ko00130;ko00350;ko00260;ko00960					ko:K15919;ko:K18606
TRINITY_DN35428_c0_g1_i1	6	2	GnRH signaling pathway;Neurotrophin signaling pathway;MAPK signaling pathway;MAPK signaling pathway - plant;PD-L1 expression and PD-1 checkpoint pathway in cancer;Human T-cell leukemia virus 1 infection	ko04912;ko04722;ko04010;ko04016;ko05235;ko05166					ko:K04421;ko:K20716
TRINITY_DN35428_c0_g1_i2	6	2	GnRH signaling pathway;Neurotrophin signaling pathway;MAPK signaling pathway;MAPK signaling pathway - plant;PD-L1 expression and PD-1 checkpoint pathway in cancer;Human T-cell leukemia virus 1 infection	ko04912;ko04722;ko04010;ko04016;ko05235;ko05166					ko:K04421;ko:K20716
TRINITY_DN37285_c0_g2_i2	6	1	beta-Alanine metabolism;Phenylalanine metabolism;Tyrosine metabolism;Glycine, serine and threonine metabolism;Tropane, piperidine and pyridine alkaloid biosynthesis;Isoquinoline alkaloid biosynthesis	ko00410;ko00360;ko00350;ko00260;ko00960;ko00950					ko:K00276
TRINITY_DN37285_c0_g2_i1	6	1	beta-Alanine metabolism;Phenylalanine metabolism;Tyrosine metabolism;Glycine, serine and threonine metabolism;Tropane, piperidine and pyridine alkaloid biosynthesis;Isoquinoline alkaloid biosynthesis	ko00410;ko00360;ko00350;ko00260;ko00960;ko00950					ko:K00276
TRINITY_DN20118_c0_g1_i1	6	1	Basal transcription factors;Viral carcinogenesis;Spinocerebellar ataxia;Huntington disease;Human papillomavirus infection;Human T-cell leukemia virus 1 infection	ko03022;ko05203;ko05017;ko05016;ko05165;ko05166					ko:K03120
TRINITY_DN25277_c0_g1_i1	6	1	AGE-RAGE signaling pathway in diabetic complications;Inositol phosphate metabolism;Thyroid hormone signaling pathway;Shigellosis;Calcium signaling pathway;Phosphatidylinositol signaling system	ko04933;ko00562;ko04919;ko05131;ko04020;ko04070					ko:K05857
TRINITY_DN32395_c0_g1_i2	6	2	Homologous recombination;Mismatch repair;Nucleotide excision repair;Base excision repair;Ubiquitin mediated proteolysis;DNA replication	ko03440;ko03430;ko03420;ko03410;ko04120;ko03030					ko:K02327;ko:K10614
TRINITY_DN35428_c0_g4_i1	6	2	GnRH signaling pathway;Neurotrophin signaling pathway;MAPK signaling pathway;MAPK signaling pathway - plant;PD-L1 expression and PD-1 checkpoint pathway in cancer;Human T-cell leukemia virus 1 infection	ko04912;ko04722;ko04010;ko04016;ko05235;ko05166					ko:K04421;ko:K20716
TRINITY_DN33948_c0_g2_i4	6	1	Glycerophospholipid metabolism;Glycerolipid metabolism;Axon regeneration;Choline metabolism in cancer;Phosphatidylinositol signaling system;Phospholipase D signaling pathway	ko00564;ko00561;ko04361;ko05231;ko04070;ko04072					ko:K00901
TRINITY_DN33948_c0_g2_i6	6	1	Glycerophospholipid metabolism;Glycerolipid metabolism;Axon regeneration;Choline metabolism in cancer;Phosphatidylinositol signaling system;Phospholipase D signaling pathway	ko00564;ko00561;ko04361;ko05231;ko04070;ko04072					ko:K00901
TRINITY_DN33948_c0_g2_i8	6	1	Glycerophospholipid metabolism;Glycerolipid metabolism;Axon regeneration;Choline metabolism in cancer;Phosphatidylinositol signaling system;Phospholipase D signaling pathway	ko00564;ko00561;ko04361;ko05231;ko04070;ko04072					ko:K00901
TRINITY_DN33948_c0_g2_i10	6	1	Glycerophospholipid metabolism;Glycerolipid metabolism;Axon regeneration;Choline metabolism in cancer;Phosphatidylinositol signaling system;Phospholipase D signaling pathway	ko00564;ko00561;ko04361;ko05231;ko04070;ko04072					ko:K00901
TRINITY_DN33948_c0_g2_i13	6	1	Glycerophospholipid metabolism;Glycerolipid metabolism;Axon regeneration;Choline metabolism in cancer;Phosphatidylinositol signaling system;Phospholipase D signaling pathway	ko00564;ko00561;ko04361;ko05231;ko04070;ko04072					ko:K00901
TRINITY_DN19655_c0_g1_i1	6	1	Thyroid hormone synthesis;Glutathione metabolism;Arachidonic acid metabolism;Pathways of neurodegeneration - multiple diseases;Amyotrophic lateral sclerosis;Huntington disease	ko04918;ko00480;ko00590;ko05022;ko05014;ko05016					ko:K00432
TRINITY_DN32297_c0_g1_i5	6	2	Spliceosome;Basal transcription factors;Transcriptional misregulation in cancer;mRNA surveillance pathway;Pathways of neurodegeneration - multiple diseases;Amyotrophic lateral sclerosis	ko03040;ko03022;ko05202;ko03015;ko05022;ko05014					ko:K13098;ko:K14651
TRINITY_DN32297_c0_g1_i1	6	2	Spliceosome;Basal transcription factors;Transcriptional misregulation in cancer;mRNA surveillance pathway;Pathways of neurodegeneration - multiple diseases;Amyotrophic lateral sclerosis	ko03040;ko03022;ko05202;ko03015;ko05022;ko05014					ko:K13098;ko:K14651
TRINITY_DN36750_c0_g3_i4	6	2	Pathways of neurodegeneration - multiple diseases;Pathogenic Escherichia coli infection;Legionellosis;Amyotrophic lateral sclerosis;Autophagy - animal;Plant hormone signal transduction	ko05022;ko05130;ko05134;ko05014;ko04140;ko04075					ko:K07874;ko:K14493
TRINITY_DN32807_c0_g1_i2	6	1	Methane metabolism;Glycolysis / Gluconeogenesis;Fructose and mannose metabolism;Pentose phosphate pathway;HIF-1 signaling pathway;Carbon fixation in photosynthetic organisms	ko00680;ko00010;ko00051;ko00030;ko04066;ko00710					ko:K01623
TRINITY_DN32807_c0_g1_i1	6	1	Methane metabolism;Glycolysis / Gluconeogenesis;Fructose and mannose metabolism;Pentose phosphate pathway;HIF-1 signaling pathway;Carbon fixation in photosynthetic organisms	ko00680;ko00010;ko00051;ko00030;ko04066;ko00710					ko:K01623
TRINITY_DN29459_c0_g1_i2	6	1	Methane metabolism;Glycolysis / Gluconeogenesis;Fructose and mannose metabolism;Pentose phosphate pathway;HIF-1 signaling pathway;Carbon fixation in photosynthetic organisms	ko00680;ko00010;ko00051;ko00030;ko04066;ko00710					ko:K01623
TRINITY_DN35885_c0_g1_i3	6	1	Type I diabetes mellitus;Longevity regulating pathway - worm;Lipid and atherosclerosis;RNA degradation;Legionellosis;Tuberculosis	ko04940;ko04212;ko05417;ko03018;ko05134;ko05152					ko:K04077
TRINITY_DN35885_c0_g1_i4	6	1	Type I diabetes mellitus;Longevity regulating pathway - worm;Lipid and atherosclerosis;RNA degradation;Legionellosis;Tuberculosis	ko04940;ko04212;ko05417;ko03018;ko05134;ko05152					ko:K04077
TRINITY_DN27038_c0_g1_i2	6	1	alpha-Linolenic acid metabolism;PPAR signaling pathway;Valine, leucine and isoleucine degradation;Biosynthesis of unsaturated fatty acids;Fatty acid degradation;Peroxisome	ko00592;ko03320;ko00280;ko01040;ko00071;ko04146					ko:K07513
TRINITY_DN35885_c0_g1_i5	6	1	Type I diabetes mellitus;Longevity regulating pathway - worm;Lipid and atherosclerosis;RNA degradation;Legionellosis;Tuberculosis	ko04940;ko04212;ko05417;ko03018;ko05134;ko05152					ko:K04077
TRINITY_DN47430_c0_g1_i1	6	1	Ovarian steroidogenesis;Serotonergic synapse;Linoleic acid metabolism;Arachidonic acid metabolism;Inflammatory mediator regulation of TRP channels;Lipid and atherosclerosis	ko04913;ko04726;ko00591;ko00590;ko04750;ko05417					ko:K07418
TRINITY_DN33709_c0_g1_i2	6	1	Type I diabetes mellitus;Longevity regulating pathway - worm;Lipid and atherosclerosis;RNA degradation;Legionellosis;Tuberculosis	ko04940;ko04212;ko05417;ko03018;ko05134;ko05152					ko:K04077
TRINITY_DN33709_c0_g1_i1	6	1	Type I diabetes mellitus;Longevity regulating pathway - worm;Lipid and atherosclerosis;RNA degradation;Legionellosis;Tuberculosis	ko04940;ko04212;ko05417;ko03018;ko05134;ko05152					ko:K04077
TRINITY_DN27957_c0_g1_i2	6	1	Thyroid hormone synthesis;Glutathione metabolism;Arachidonic acid metabolism;Pathways of neurodegeneration - multiple diseases;Amyotrophic lateral sclerosis;Huntington disease	ko04918;ko00480;ko00590;ko05022;ko05014;ko05016					ko:K00432
TRINITY_DN27957_c0_g1_i1	6	1	Thyroid hormone synthesis;Glutathione metabolism;Arachidonic acid metabolism;Pathways of neurodegeneration - multiple diseases;Amyotrophic lateral sclerosis;Huntington disease	ko04918;ko00480;ko00590;ko05022;ko05014;ko05016					ko:K00432
TRINITY_DN34731_c0_g2_i4	6	1	Glycerophospholipid metabolism;Glycerolipid metabolism;Axon regeneration;Choline metabolism in cancer;Phosphatidylinositol signaling system;Phospholipase D signaling pathway	ko00564;ko00561;ko04361;ko05231;ko04070;ko04072					ko:K00901
TRINITY_DN34731_c0_g2_i7	6	1	Glycerophospholipid metabolism;Glycerolipid metabolism;Axon regeneration;Choline metabolism in cancer;Phosphatidylinositol signaling system;Phospholipase D signaling pathway	ko00564;ko00561;ko04361;ko05231;ko04070;ko04072					ko:K00901
TRINITY_DN34731_c0_g2_i6	6	1	Glycerophospholipid metabolism;Glycerolipid metabolism;Axon regeneration;Choline metabolism in cancer;Phosphatidylinositol signaling system;Phospholipase D signaling pathway	ko00564;ko00561;ko04361;ko05231;ko04070;ko04072					ko:K00901
TRINITY_DN35428_c0_g3_i4	6	2	GnRH signaling pathway;Neurotrophin signaling pathway;MAPK signaling pathway;MAPK signaling pathway - plant;PD-L1 expression and PD-1 checkpoint pathway in cancer;Human T-cell leukemia virus 1 infection	ko04912;ko04722;ko04010;ko04016;ko05235;ko05166					ko:K04421;ko:K20716
TRINITY_DN35428_c0_g3_i5	6	2	GnRH signaling pathway;Neurotrophin signaling pathway;MAPK signaling pathway;MAPK signaling pathway - plant;PD-L1 expression and PD-1 checkpoint pathway in cancer;Human T-cell leukemia virus 1 infection	ko04912;ko04722;ko04010;ko04016;ko05235;ko05166					ko:K04421;ko:K20716
TRINITY_DN35428_c0_g3_i7	6	2	GnRH signaling pathway;Neurotrophin signaling pathway;MAPK signaling pathway;MAPK signaling pathway - plant;PD-L1 expression and PD-1 checkpoint pathway in cancer;Human T-cell leukemia virus 1 infection	ko04912;ko04722;ko04010;ko04016;ko05235;ko05166					ko:K04421;ko:K20716
TRINITY_DN35428_c0_g3_i2	6	2	GnRH signaling pathway;Neurotrophin signaling pathway;MAPK signaling pathway;MAPK signaling pathway - plant;PD-L1 expression and PD-1 checkpoint pathway in cancer;Human T-cell leukemia virus 1 infection	ko04912;ko04722;ko04010;ko04016;ko05235;ko05166					ko:K04421;ko:K20716
TRINITY_DN35428_c0_g3_i1	6	2	GnRH signaling pathway;Neurotrophin signaling pathway;MAPK signaling pathway;MAPK signaling pathway - plant;PD-L1 expression and PD-1 checkpoint pathway in cancer;Human T-cell leukemia virus 1 infection	ko04912;ko04722;ko04010;ko04016;ko05235;ko05166					ko:K04421;ko:K20716
TRINITY_DN31480_c0_g1_i2	6	1	Methane metabolism;Glycolysis / Gluconeogenesis;Fructose and mannose metabolism;Pentose phosphate pathway;HIF-1 signaling pathway;Carbon fixation in photosynthetic organisms	ko00680;ko00010;ko00051;ko00030;ko04066;ko00710					ko:K01623
TRINITY_DN30934_c0_g1_i1	6	1	Methane metabolism;Glycolysis / Gluconeogenesis;Fructose and mannose metabolism;Pentose phosphate pathway;HIF-1 signaling pathway;Carbon fixation in photosynthetic organisms	ko00680;ko00010;ko00051;ko00030;ko04066;ko00710					ko:K01623
TRINITY_DN30934_c0_g1_i2	6	1	Methane metabolism;Glycolysis / Gluconeogenesis;Fructose and mannose metabolism;Pentose phosphate pathway;HIF-1 signaling pathway;Carbon fixation in photosynthetic organisms	ko00680;ko00010;ko00051;ko00030;ko04066;ko00710					ko:K01623
TRINITY_DN36293_c2_g2_i5	6	1	Basal transcription factors;Viral carcinogenesis;Spinocerebellar ataxia;Huntington disease;Human papillomavirus infection;Human T-cell leukemia virus 1 infection	ko03022;ko05203;ko05017;ko05016;ko05165;ko05166					ko:K03120
TRINITY_DN36293_c2_g2_i1	6	1	Basal transcription factors;Viral carcinogenesis;Spinocerebellar ataxia;Huntington disease;Human papillomavirus infection;Human T-cell leukemia virus 1 infection	ko03022;ko05203;ko05017;ko05016;ko05165;ko05166					ko:K03120
TRINITY_DN36482_c1_g4_i1	5	1	Amino sugar and nucleotide sugar metabolism;O-Antigen nucleotide sugar biosynthesis;Biosynthesis of nucleotide sugars;Ascorbate and aldarate metabolism;Biosynthesis of cofactors	ko00520;ko00541;ko01250;ko00053;ko01240					ko:K08679
TRINITY_DN32208_c0_g1_i2	5	1	Mineral absorption;Ferroptosis;Alzheimer disease;Parkinson disease;Lysosome	ko04978;ko04216;ko05010;ko05012;ko04142					ko:K21398
TRINITY_DN32208_c0_g1_i1	5	1	Mineral absorption;Ferroptosis;Alzheimer disease;Parkinson disease;Lysosome	ko04978;ko04216;ko05010;ko05012;ko04142					ko:K21398
TRINITY_DN37565_c0_g4_i11	5	1	Parathyroid hormone synthesis, secretion and action;Fluid shear stress and atherosclerosis;Apelin signaling pathway;MAPK signaling pathway - fly;cGMP-PKG signaling pathway	ko04928;ko05418;ko04371;ko04013;ko04022					ko:K09260
TRINITY_DN31871_c0_g1_i1	5	1	Pyruvate metabolism;Glyoxylate and dicarboxylate metabolism;Citrate cycle (TCA cycle);Cysteine and methionine metabolism;Carbon fixation in photosynthetic organisms	ko00620;ko00630;ko00020;ko00270;ko00710					ko:K00026
TRINITY_DN31871_c0_g1_i3	5	1	Pyruvate metabolism;Glyoxylate and dicarboxylate metabolism;Citrate cycle (TCA cycle);Cysteine and methionine metabolism;Carbon fixation in photosynthetic organisms	ko00620;ko00630;ko00020;ko00270;ko00710					ko:K00026
TRINITY_DN31871_c0_g1_i6	5	1	Pyruvate metabolism;Glyoxylate and dicarboxylate metabolism;Citrate cycle (TCA cycle);Cysteine and methionine metabolism;Carbon fixation in photosynthetic organisms	ko00620;ko00630;ko00020;ko00270;ko00710					ko:K00026
TRINITY_DN37490_c1_g1_i2	5	1	Neutrophil extracellular trap formation;Ferroptosis;Autophagy - other;Autophagy - yeast;Autophagy - animal	ko04613;ko04216;ko04136;ko04138;ko04140					ko:K08337
TRINITY_DN30212_c0_g1_i1	5	1	Homologous recombination;Mismatch repair;Nucleotide excision repair;Fanconi anemia pathway;DNA replication	ko03440;ko03430;ko03420;ko03460;ko03030					ko:K10739
TRINITY_DN30212_c0_g1_i2	5	1	Homologous recombination;Mismatch repair;Nucleotide excision repair;Fanconi anemia pathway;DNA replication	ko03440;ko03430;ko03420;ko03460;ko03030					ko:K10739
TRINITY_DN30212_c0_g1_i3	5	1	Homologous recombination;Mismatch repair;Nucleotide excision repair;Fanconi anemia pathway;DNA replication	ko03440;ko03430;ko03420;ko03460;ko03030					ko:K10739
TRINITY_DN36961_c1_g1_i1	5	1	Drug metabolism - other enzymes;Pyrimidine metabolism;Purine metabolism;Biosynthesis of cofactors;MAPK signaling pathway - plant	ko00983;ko00240;ko00230;ko01240;ko04016					ko:K00940
TRINITY_DN32819_c0_g2_i5	5	1	Parathyroid hormone synthesis, secretion and action;Fluid shear stress and atherosclerosis;Apelin signaling pathway;MAPK signaling pathway - fly;cGMP-PKG signaling pathway	ko04928;ko05418;ko04371;ko04013;ko04022					ko:K09260
TRINITY_DN51522_c0_g1_i1	5	1	Amino sugar and nucleotide sugar metabolism;O-Antigen nucleotide sugar biosynthesis;Biosynthesis of nucleotide sugars;Fructose and mannose metabolism;Biosynthesis of cofactors	ko00520;ko00541;ko01250;ko00051;ko01240					ko:K01809
TRINITY_DN34207_c0_g2_i11	5	3	Oxidative phosphorylation;Nucleocytoplasmic transport;Amoebiasis;Amyotrophic lateral sclerosis;Influenza A	ko00190;ko03013;ko05146;ko05014;ko05164					ko:K05579;ko:K14297;ko:K13963
TRINITY_DN33043_c0_g1_i1	5	2	Serotonergic synapse;Fluid shear stress and atherosclerosis;MAPK signaling pathway;Axon regeneration;Parkinson disease	ko04726;ko05418;ko04010;ko04361;ko05012					ko:K21278;ko:K04459
TRINITY_DN31337_c0_g1_i1	5	1	Homologous recombination;Mismatch repair;Nucleotide excision repair;Fanconi anemia pathway;DNA replication	ko03440;ko03430;ko03420;ko03460;ko03030					ko:K07466
TRINITY_DN24684_c0_g1_i2	5	1	Ubiquitin mediated proteolysis;Renal cell carcinoma;Pathways in cancer;Human immunodeficiency virus 1 infection;HIF-1 signaling pathway	ko04120;ko05211;ko05200;ko05170;ko04066					ko:K03872
TRINITY_DN31337_c0_g1_i2	5	1	Homologous recombination;Mismatch repair;Nucleotide excision repair;Fanconi anemia pathway;DNA replication	ko03440;ko03430;ko03420;ko03460;ko03030					ko:K07466
TRINITY_DN6774_c0_g1_i1	5	1	Ether lipid metabolism;Glycerophospholipid metabolism;Inositol phosphate metabolism;Thyroid hormone signaling pathway;Quorum sensing	ko00565;ko00564;ko00562;ko04919;ko02024					ko:K01114
TRINITY_DN33505_c0_g1_i5	5	1	Spliceosome;Nucleocytoplasmic transport;mRNA surveillance pathway;Amyotrophic lateral sclerosis;Herpes simplex virus 1 infection	ko03040;ko03013;ko03015;ko05014;ko05168					ko:K12881
TRINITY_DN33505_c0_g1_i1	5	1	Spliceosome;Nucleocytoplasmic transport;mRNA surveillance pathway;Amyotrophic lateral sclerosis;Herpes simplex virus 1 infection	ko03040;ko03013;ko03015;ko05014;ko05168					ko:K12881
TRINITY_DN33505_c0_g1_i2	5	1	Spliceosome;Nucleocytoplasmic transport;mRNA surveillance pathway;Amyotrophic lateral sclerosis;Herpes simplex virus 1 infection	ko03040;ko03013;ko03015;ko05014;ko05168					ko:K12881
TRINITY_DN31475_c0_g1_i2	5	1	Homologous recombination;Mismatch repair;Nucleotide excision repair;Base excision repair;DNA replication	ko03440;ko03430;ko03420;ko03410;ko03030					ko:K02328
TRINITY_DN25590_c0_g3_i1	5	1	Parathyroid hormone synthesis, secretion and action;Fluid shear stress and atherosclerosis;Apelin signaling pathway;MAPK signaling pathway - fly;cGMP-PKG signaling pathway	ko04928;ko05418;ko04371;ko04013;ko04022					ko:K09260
TRINITY_DN32890_c0_g1_i2	5	1	Pyruvate metabolism;Glyoxylate and dicarboxylate metabolism;Citrate cycle (TCA cycle);Cysteine and methionine metabolism;Carbon fixation in photosynthetic organisms	ko00620;ko00630;ko00020;ko00270;ko00710					ko:K00026
TRINITY_DN32890_c0_g1_i1	5	1	Pyruvate metabolism;Glyoxylate and dicarboxylate metabolism;Citrate cycle (TCA cycle);Cysteine and methionine metabolism;Carbon fixation in photosynthetic organisms	ko00620;ko00630;ko00020;ko00270;ko00710					ko:K00026
TRINITY_DN33004_c0_g1_i2	5	1	Non-alcoholic fatty liver disease;Alcoholic liver disease;Adipocytokine signaling pathway;Longevity regulating pathway;AMPK signaling pathway	ko04932;ko04936;ko04920;ko04211;ko04152					ko:K07297
TRINITY_DN24388_c0_g2_i1	5	1	Cell cycle - yeast;Cell cycle;Meiosis - yeast;Oocyte meiosis;Human T-cell leukemia virus 1 infection	ko04111;ko04110;ko04113;ko04114;ko05166					ko:K02365
TRINITY_DN21153_c0_g1_i1	5	1	Thyroid hormone signaling pathway;Mitophagy - yeast;Transcriptional misregulation in cancer;Huntington disease;Epstein-Barr virus infection	ko04919;ko04139;ko05202;ko05016;ko05169					ko:K11644
TRINITY_DN37057_c1_g1_i1	5	1	Ubiquitin mediated proteolysis;Renal cell carcinoma;Pathways in cancer;Human immunodeficiency virus 1 infection;HIF-1 signaling pathway	ko04120;ko05211;ko05200;ko05170;ko04066					ko:K03873
TRINITY_DN37057_c1_g1_i2	5	1	Ubiquitin mediated proteolysis;Renal cell carcinoma;Pathways in cancer;Human immunodeficiency virus 1 infection;HIF-1 signaling pathway	ko04120;ko05211;ko05200;ko05170;ko04066					ko:K03873
TRINITY_DN37057_c1_g1_i3	5	1	Ubiquitin mediated proteolysis;Renal cell carcinoma;Pathways in cancer;Human immunodeficiency virus 1 infection;HIF-1 signaling pathway	ko04120;ko05211;ko05200;ko05170;ko04066					ko:K03873
TRINITY_DN37215_c0_g2_i12	5	1	Metabolism of xenobiotics by cytochrome P450;Folate biosynthesis;Arachidonic acid metabolism;Chemical carcinogenesis - DNA adducts;Chemical carcinogenesis - reactive oxygen species	ko00980;ko00790;ko00590;ko05204;ko05208					ko:K00079
TRINITY_DN34347_c0_g2_i3	5	1	Ubiquitin mediated proteolysis;Renal cell carcinoma;Pathways in cancer;Human immunodeficiency virus 1 infection;HIF-1 signaling pathway	ko04120;ko05211;ko05200;ko05170;ko04066					ko:K03873
TRINITY_DN34347_c0_g2_i1	5	1	Ubiquitin mediated proteolysis;Renal cell carcinoma;Pathways in cancer;Human immunodeficiency virus 1 infection;HIF-1 signaling pathway	ko04120;ko05211;ko05200;ko05170;ko04066					ko:K03873
TRINITY_DN34347_c0_g2_i2	5	1	Ubiquitin mediated proteolysis;Renal cell carcinoma;Pathways in cancer;Human immunodeficiency virus 1 infection;HIF-1 signaling pathway	ko04120;ko05211;ko05200;ko05170;ko04066					ko:K03873
TRINITY_DN29443_c0_g1_i2	5	1	Amino sugar and nucleotide sugar metabolism;O-Antigen nucleotide sugar biosynthesis;Biosynthesis of nucleotide sugars;Ascorbate and aldarate metabolism;Biosynthesis of cofactors	ko00520;ko00541;ko01250;ko00053;ko01240					ko:K08679
TRINITY_DN27933_c0_g1_i10	5	1	Mineral absorption;Ferroptosis;Alzheimer disease;Parkinson disease;Lysosome	ko04978;ko04216;ko05010;ko05012;ko04142					ko:K21398
TRINITY_DN27933_c0_g1_i11	5	1	Mineral absorption;Ferroptosis;Alzheimer disease;Parkinson disease;Lysosome	ko04978;ko04216;ko05010;ko05012;ko04142					ko:K21398
TRINITY_DN32283_c0_g1_i4	5	1	Non-alcoholic fatty liver disease;Alcoholic liver disease;Adipocytokine signaling pathway;Longevity regulating pathway;AMPK signaling pathway	ko04932;ko04936;ko04920;ko04211;ko04152					ko:K07297
TRINITY_DN34649_c0_g1_i4	5	1	Amino sugar and nucleotide sugar metabolism;O-Antigen nucleotide sugar biosynthesis;Biosynthesis of nucleotide sugars;Ascorbate and aldarate metabolism;Biosynthesis of cofactors	ko00520;ko00541;ko01250;ko00053;ko01240					ko:K08679
TRINITY_DN30696_c0_g1_i1	5	1	Synaptic vesicle cycle;Retrograde endocannabinoid signaling;GABAergic synapse;Nicotine addiction;Morphine addiction	ko04721;ko04723;ko04727;ko05033;ko05032					ko:K15015
TRINITY_DN35499_c0_g1_i5	5	2	Serotonergic synapse;Fluid shear stress and atherosclerosis;MAPK signaling pathway;Axon regeneration;Parkinson disease	ko04726;ko05418;ko04010;ko04361;ko05012					ko:K21278;ko:K04459
TRINITY_DN35499_c0_g1_i7	5	2	Serotonergic synapse;Fluid shear stress and atherosclerosis;MAPK signaling pathway;Axon regeneration;Parkinson disease	ko04726;ko05418;ko04010;ko04361;ko05012					ko:K21278;ko:K04459
TRINITY_DN24957_c0_g1_i1	5	2	Glycerolipid metabolism;Regulation of lipolysis in adipocytes;Retrograde endocannabinoid signaling;Thermogenesis;Hepatocellular carcinoma	ko00561;ko04923;ko04723;ko04714;ko05225					ko:K01054;ko:K11649
TRINITY_DN24957_c0_g1_i2	5	2	Glycerolipid metabolism;Regulation of lipolysis in adipocytes;Retrograde endocannabinoid signaling;Thermogenesis;Hepatocellular carcinoma	ko00561;ko04923;ko04723;ko04714;ko05225					ko:K01054;ko:K11649
TRINITY_DN35749_c0_g1_i1	5	1	Amino sugar and nucleotide sugar metabolism;Pentose and glucuronate interconversions;Biosynthesis of nucleotide sugars;Ascorbate and aldarate metabolism;Galactose metabolism	ko00520;ko00040;ko01250;ko00053;ko00052					ko:K12447
TRINITY_DN35749_c0_g1_i2	5	1	Amino sugar and nucleotide sugar metabolism;Pentose and glucuronate interconversions;Biosynthesis of nucleotide sugars;Ascorbate and aldarate metabolism;Galactose metabolism	ko00520;ko00040;ko01250;ko00053;ko00052					ko:K12447
TRINITY_DN21067_c0_g2_i1	5	1	Synaptic vesicle cycle;Retrograde endocannabinoid signaling;GABAergic synapse;Nicotine addiction;Morphine addiction	ko04721;ko04723;ko04727;ko05033;ko05032					ko:K15015
TRINITY_DN28423_c0_g1_i1	5	1	Homologous recombination;Mismatch repair;Nucleotide excision repair;Fanconi anemia pathway;DNA replication	ko03440;ko03430;ko03420;ko03460;ko03030					ko:K07466
TRINITY_DN28423_c0_g1_i2	5	1	Homologous recombination;Mismatch repair;Nucleotide excision repair;Fanconi anemia pathway;DNA replication	ko03440;ko03430;ko03420;ko03460;ko03030					ko:K07466
TRINITY_DN31631_c0_g1_i1	5	1	Pyruvate metabolism;Glyoxylate and dicarboxylate metabolism;Citrate cycle (TCA cycle);Cysteine and methionine metabolism;Carbon fixation in photosynthetic organisms	ko00620;ko00630;ko00020;ko00270;ko00710					ko:K00026
TRINITY_DN21407_c0_g2_i1	5	1	Neutrophil extracellular trap formation;Transcriptional misregulation in cancer;Systemic lupus erythematosus;Shigellosis;Alcoholism	ko04613;ko05202;ko05322;ko05131;ko05034					ko:K11253
TRINITY_DN1472_c0_g1_i1	5	2	Glycerolipid metabolism;Fat digestion and absorption;Cholesterol metabolism;Steroid biosynthesis;Lysosome	ko00561;ko04975;ko04979;ko00100;ko04142					ko:K14452;ko:K01052
TRINITY_DN18437_c0_g2_i1	5	1	Amino sugar and nucleotide sugar metabolism;O-Antigen nucleotide sugar biosynthesis;Biosynthesis of nucleotide sugars;Fructose and mannose metabolism;Biosynthesis of cofactors	ko00520;ko00541;ko01250;ko00051;ko01240					ko:K01809
TRINITY_DN37169_c1_g1_i5	5	1	Porphyrin and chlorophyll metabolism;Thermogenesis;Biosynthesis of cofactors;Two-component system;Oxidative phosphorylation	ko00860;ko04714;ko01240;ko02020;ko00190					ko:K02259
TRINITY_DN37169_c1_g1_i6	5	1	Porphyrin and chlorophyll metabolism;Thermogenesis;Biosynthesis of cofactors;Two-component system;Oxidative phosphorylation	ko00860;ko04714;ko01240;ko02020;ko00190					ko:K02259
TRINITY_DN37169_c1_g1_i2	5	1	Porphyrin and chlorophyll metabolism;Thermogenesis;Biosynthesis of cofactors;Two-component system;Oxidative phosphorylation	ko00860;ko04714;ko01240;ko02020;ko00190					ko:K02259
TRINITY_DN37169_c1_g1_i3	5	1	Porphyrin and chlorophyll metabolism;Thermogenesis;Biosynthesis of cofactors;Two-component system;Oxidative phosphorylation	ko00860;ko04714;ko01240;ko02020;ko00190					ko:K02259
TRINITY_DN34284_c0_g3_i2	5	1	Proximal tubule bicarbonate reclamation;Alanine, aspartate and glutamate metabolism;Arginine biosynthesis;Necroptosis;Nitrogen metabolism	ko04964;ko00250;ko00220;ko04217;ko00910					ko:K00261
TRINITY_DN21963_c0_g1_i1	5	1	Amino sugar and nucleotide sugar metabolism;O-Antigen nucleotide sugar biosynthesis;Biosynthesis of nucleotide sugars;Fructose and mannose metabolism;Biosynthesis of cofactors	ko00520;ko00541;ko01250;ko00051;ko01240					ko:K01809
TRINITY_DN36860_c0_g2_i2	5	1	Endocrine and other factor-regulated calcium reabsorption;Synaptic vesicle cycle;Bacterial invasion of epithelial cells;Endocytosis;Phospholipase D signaling pathway	ko04961;ko04721;ko05100;ko04144;ko04072					ko:K01528
TRINITY_DN36860_c0_g2_i1	5	1	Endocrine and other factor-regulated calcium reabsorption;Synaptic vesicle cycle;Bacterial invasion of epithelial cells;Endocytosis;Phospholipase D signaling pathway	ko04961;ko04721;ko05100;ko04144;ko04072					ko:K01528
TRINITY_DN36860_c0_g2_i4	5	1	Endocrine and other factor-regulated calcium reabsorption;Synaptic vesicle cycle;Bacterial invasion of epithelial cells;Endocytosis;Phospholipase D signaling pathway	ko04961;ko04721;ko05100;ko04144;ko04072					ko:K01528
TRINITY_DN37565_c0_g4_i2	5	1	Parathyroid hormone synthesis, secretion and action;Fluid shear stress and atherosclerosis;Apelin signaling pathway;MAPK signaling pathway - fly;cGMP-PKG signaling pathway	ko04928;ko05418;ko04371;ko04013;ko04022					ko:K09260
TRINITY_DN37565_c0_g4_i3	5	1	Parathyroid hormone synthesis, secretion and action;Fluid shear stress and atherosclerosis;Apelin signaling pathway;MAPK signaling pathway - fly;cGMP-PKG signaling pathway	ko04928;ko05418;ko04371;ko04013;ko04022					ko:K09260
TRINITY_DN37565_c0_g4_i4	5	1	Parathyroid hormone synthesis, secretion and action;Fluid shear stress and atherosclerosis;Apelin signaling pathway;MAPK signaling pathway - fly;cGMP-PKG signaling pathway	ko04928;ko05418;ko04371;ko04013;ko04022					ko:K09260
TRINITY_DN37565_c0_g4_i7	5	1	Parathyroid hormone synthesis, secretion and action;Fluid shear stress and atherosclerosis;Apelin signaling pathway;MAPK signaling pathway - fly;cGMP-PKG signaling pathway	ko04928;ko05418;ko04371;ko04013;ko04022					ko:K09260
TRINITY_DN33881_c0_g1_i3	5	1	Alcoholic liver disease;Toll-like receptor signaling pathway;Lipid and atherosclerosis;Tuberculosis;NF-kappa B signaling pathway	ko04936;ko04620;ko05417;ko05152;ko04064					ko:K05399
TRINITY_DN33881_c0_g1_i2	5	1	Alcoholic liver disease;Toll-like receptor signaling pathway;Lipid and atherosclerosis;Tuberculosis;NF-kappa B signaling pathway	ko04936;ko04620;ko05417;ko05152;ko04064					ko:K05399
TRINITY_DN33881_c0_g1_i1	5	1	Alcoholic liver disease;Toll-like receptor signaling pathway;Lipid and atherosclerosis;Tuberculosis;NF-kappa B signaling pathway	ko04936;ko04620;ko05417;ko05152;ko04064					ko:K05399
TRINITY_DN33617_c0_g1_i3	5	1	Homologous recombination;Mismatch repair;Nucleotide excision repair;Fanconi anemia pathway;DNA replication	ko03440;ko03430;ko03420;ko03460;ko03030					ko:K07466
TRINITY_DN18437_c0_g1_i1	5	1	Amino sugar and nucleotide sugar metabolism;O-Antigen nucleotide sugar biosynthesis;Biosynthesis of nucleotide sugars;Fructose and mannose metabolism;Biosynthesis of cofactors	ko00520;ko00541;ko01250;ko00051;ko01240					ko:K01809
TRINITY_DN34207_c0_g2_i9	5	1	Parathyroid hormone synthesis, secretion and action;Fluid shear stress and atherosclerosis;Apelin signaling pathway;MAPK signaling pathway - fly;cGMP-PKG signaling pathway	ko04928;ko05418;ko04371;ko04013;ko04022					ko:K09260
TRINITY_DN34207_c0_g2_i4	5	3	Oxidative phosphorylation;Nucleocytoplasmic transport;Amoebiasis;Amyotrophic lateral sclerosis;Influenza A	ko00190;ko03013;ko05146;ko05014;ko05164					ko:K05579;ko:K14297;ko:K13963
TRINITY_DN34207_c0_g2_i3	5	1	Parathyroid hormone synthesis, secretion and action;Fluid shear stress and atherosclerosis;Apelin signaling pathway;MAPK signaling pathway - fly;cGMP-PKG signaling pathway	ko04928;ko05418;ko04371;ko04013;ko04022					ko:K09260
TRINITY_DN27933_c0_g1_i3	5	1	Mineral absorption;Ferroptosis;Alzheimer disease;Parkinson disease;Lysosome	ko04978;ko04216;ko05010;ko05012;ko04142					ko:K21398
TRINITY_DN27933_c0_g1_i1	5	1	Mineral absorption;Ferroptosis;Alzheimer disease;Parkinson disease;Lysosome	ko04978;ko04216;ko05010;ko05012;ko04142					ko:K21398
TRINITY_DN27933_c0_g1_i2	5	1	Mineral absorption;Ferroptosis;Alzheimer disease;Parkinson disease;Lysosome	ko04978;ko04216;ko05010;ko05012;ko04142					ko:K21398
TRINITY_DN34207_c0_g2_i1	5	3	Oxidative phosphorylation;Nucleocytoplasmic transport;Amoebiasis;Amyotrophic lateral sclerosis;Influenza A	ko00190;ko03013;ko05146;ko05014;ko05164					ko:K05579;ko:K14297;ko:K13963
TRINITY_DN27933_c0_g1_i7	5	1	Mineral absorption;Ferroptosis;Alzheimer disease;Parkinson disease;Lysosome	ko04978;ko04216;ko05010;ko05012;ko04142					ko:K21398
TRINITY_DN27933_c0_g1_i8	5	1	Mineral absorption;Ferroptosis;Alzheimer disease;Parkinson disease;Lysosome	ko04978;ko04216;ko05010;ko05012;ko04142					ko:K21398
TRINITY_DN27933_c0_g1_i5	5	1	Mineral absorption;Ferroptosis;Alzheimer disease;Parkinson disease;Lysosome	ko04978;ko04216;ko05010;ko05012;ko04142					ko:K21398
TRINITY_DN35010_c1_g1_i3	5	1	Parathyroid hormone synthesis, secretion and action;Fluid shear stress and atherosclerosis;Apelin signaling pathway;MAPK signaling pathway - fly;cGMP-PKG signaling pathway	ko04928;ko05418;ko04371;ko04013;ko04022					ko:K09260
TRINITY_DN35010_c1_g1_i8	5	1	Parathyroid hormone synthesis, secretion and action;Fluid shear stress and atherosclerosis;Apelin signaling pathway;MAPK signaling pathway - fly;cGMP-PKG signaling pathway	ko04928;ko05418;ko04371;ko04013;ko04022					ko:K09260
TRINITY_DN30781_c2_g1_i2	5	1	Toll and Imd signaling pathway;MAPK signaling pathway - fly;Ubiquitin mediated proteolysis;Shigellosis;Protein processing in endoplasmic reticulum	ko04624;ko04013;ko04120;ko05131;ko04141					ko:K06689
TRINITY_DN30781_c2_g1_i1	5	1	Toll and Imd signaling pathway;MAPK signaling pathway - fly;Ubiquitin mediated proteolysis;Shigellosis;Protein processing in endoplasmic reticulum	ko04624;ko04013;ko04120;ko05131;ko04141					ko:K06689
TRINITY_DN36482_c1_g2_i3	5	1	Amino sugar and nucleotide sugar metabolism;O-Antigen nucleotide sugar biosynthesis;Biosynthesis of nucleotide sugars;Ascorbate and aldarate metabolism;Biosynthesis of cofactors	ko00520;ko00541;ko01250;ko00053;ko01240					ko:K08679
TRINITY_DN35264_c0_g1_i1	5	1	Drug metabolism - other enzymes;Pyrimidine metabolism;Purine metabolism;Biosynthesis of cofactors;MAPK signaling pathway - plant	ko00983;ko00240;ko00230;ko01240;ko04016					ko:K00940
TRINITY_DN35264_c0_g1_i3	5	1	Drug metabolism - other enzymes;Pyrimidine metabolism;Purine metabolism;Biosynthesis of cofactors;MAPK signaling pathway - plant	ko00983;ko00240;ko00230;ko01240;ko04016					ko:K00940
TRINITY_DN28216_c0_g1_i1	5	1	Drug metabolism - other enzymes;Pyrimidine metabolism;Purine metabolism;Biosynthesis of cofactors;MAPK signaling pathway - plant	ko00983;ko00240;ko00230;ko01240;ko04016					ko:K00940
TRINITY_DN28216_c0_g1_i2	5	1	Drug metabolism - other enzymes;Pyrimidine metabolism;Purine metabolism;Biosynthesis of cofactors;MAPK signaling pathway - plant	ko00983;ko00240;ko00230;ko01240;ko04016					ko:K00940
TRINITY_DN36482_c1_g2_i4	5	1	Amino sugar and nucleotide sugar metabolism;O-Antigen nucleotide sugar biosynthesis;Biosynthesis of nucleotide sugars;Ascorbate and aldarate metabolism;Biosynthesis of cofactors	ko00520;ko00541;ko01250;ko00053;ko01240					ko:K08679
TRINITY_DN37215_c0_g2_i8	5	1	Metabolism of xenobiotics by cytochrome P450;Folate biosynthesis;Arachidonic acid metabolism;Chemical carcinogenesis - DNA adducts;Chemical carcinogenesis - reactive oxygen species	ko00980;ko00790;ko00590;ko05204;ko05208					ko:K00079
TRINITY_DN24388_c0_g3_i1	5	1	Cell cycle - yeast;Cell cycle;Meiosis - yeast;Oocyte meiosis;Human T-cell leukemia virus 1 infection	ko04111;ko04110;ko04113;ko04114;ko05166					ko:K02365
TRINITY_DN38151_c0_g1_i4	5	2	Endocrine resistance;Thyroid hormone signaling pathway;Notch signaling pathway;Transcriptional misregulation in cancer;Epstein-Barr virus infection	ko01522;ko04919;ko04330;ko05202;ko05169					ko:K04650;ko:K06065
TRINITY_DN35010_c1_g1_i11	5	1	Parathyroid hormone synthesis, secretion and action;Fluid shear stress and atherosclerosis;Apelin signaling pathway;MAPK signaling pathway - fly;cGMP-PKG signaling pathway	ko04928;ko05418;ko04371;ko04013;ko04022					ko:K09260
TRINITY_DN27990_c0_g1_i2	5	1	Pathways of neurodegeneration - multiple diseases;Pathogenic Escherichia coli infection;Legionellosis;Amyotrophic lateral sclerosis;Autophagy - animal	ko05022;ko05130;ko05134;ko05014;ko04140					ko:K07874
TRINITY_DN27990_c0_g1_i1	5	1	Pathways of neurodegeneration - multiple diseases;Pathogenic Escherichia coli infection;Legionellosis;Amyotrophic lateral sclerosis;Autophagy - animal	ko05022;ko05130;ko05134;ko05014;ko04140					ko:K07874
TRINITY_DN21407_c0_g1_i1	5	1	Neutrophil extracellular trap formation;Transcriptional misregulation in cancer;Systemic lupus erythematosus;Shigellosis;Alcoholism	ko04613;ko05202;ko05322;ko05131;ko05034					ko:K11253
TRINITY_DN25590_c0_g1_i1	5	1	Parathyroid hormone synthesis, secretion and action;Fluid shear stress and atherosclerosis;Apelin signaling pathway;MAPK signaling pathway - fly;cGMP-PKG signaling pathway	ko04928;ko05418;ko04371;ko04013;ko04022					ko:K09260
TRINITY_DN33867_c0_g1_i1	4	1	Butanoate metabolism;Pantothenate and CoA biosynthesis;C5-Branched dibasic acid metabolism;Valine, leucine and isoleucine biosynthesis	ko00650;ko00770;ko00660;ko00290					ko:K01653
TRINITY_DN36658_c0_g2_i3	4	1	Lysine biosynthesis;Monobactam biosynthesis;Glycine, serine and threonine metabolism;Cysteine and methionine metabolism	ko00300;ko00261;ko00260;ko00270					ko:K00133
TRINITY_DN36658_c0_g2_i2	4	1	Lysine biosynthesis;Monobactam biosynthesis;Glycine, serine and threonine metabolism;Cysteine and methionine metabolism	ko00300;ko00261;ko00260;ko00270					ko:K00133
TRINITY_DN33931_c0_g3_i1	4	1	Bile secretion;ABC transporters;Gastric cancer;MicroRNAs in cancer	ko04976;ko02010;ko05226;ko05206					ko:K05658
TRINITY_DN36834_c0_g3_i2	4	1	Starch and sucrose metabolism;Salivary secretion;Carbohydrate digestion and absorption;Pancreatic secretion	ko00500;ko04970;ko04973;ko04972					ko:K01176
TRINITY_DN36834_c0_g3_i5	4	1	Starch and sucrose metabolism;Salivary secretion;Carbohydrate digestion and absorption;Pancreatic secretion	ko00500;ko04970;ko04973;ko04972					ko:K01176
TRINITY_DN36121_c1_g6_i1	4	1	Glutathione metabolism;Pentose phosphate pathway;Diabetic cardiomyopathy;Central carbon metabolism in cancer	ko00480;ko00030;ko05415;ko05230					ko:K00036
TRINITY_DN31276_c0_g1_i1	4	1	Amino sugar and nucleotide sugar metabolism;Biosynthesis of nucleotide sugars;Fructose and mannose metabolism;Biosynthesis of cofactors	ko00520;ko01250;ko00051;ko01240					ko:K00966
TRINITY_DN31276_c0_g1_i2	4	1	Amino sugar and nucleotide sugar metabolism;Biosynthesis of nucleotide sugars;Fructose and mannose metabolism;Biosynthesis of cofactors	ko00520;ko01250;ko00051;ko01240					ko:K00966
TRINITY_DN31276_c0_g1_i4	4	1	Amino sugar and nucleotide sugar metabolism;Biosynthesis of nucleotide sugars;Fructose and mannose metabolism;Biosynthesis of cofactors	ko00520;ko01250;ko00051;ko01240					ko:K00966
TRINITY_DN33893_c1_g2_i2	4	1	Wnt signaling pathway;MAPK signaling pathway - fly;Ubiquitin mediated proteolysis;p53 signaling pathway	ko04310;ko04013;ko04120;ko04115					ko:K04506
TRINITY_DN33893_c1_g2_i1	4	1	Wnt signaling pathway;MAPK signaling pathway - fly;Ubiquitin mediated proteolysis;p53 signaling pathway	ko04310;ko04013;ko04120;ko04115					ko:K04506
TRINITY_DN35446_c0_g1_i3	4	1	Glycerolipid metabolism;Regulation of lipolysis in adipocytes;Retrograde endocannabinoid signaling;Thermogenesis	ko00561;ko04923;ko04723;ko04714					ko:K01054
TRINITY_DN32227_c0_g1_i3	4	2	Taurine and hypotaurine metabolism;Glutathione metabolism;Cyanoamino acid metabolism;Arachidonic acid metabolism	ko00430;ko00480;ko00460;ko00590					ko:K18592;ko:K00681
TRINITY_DN34212_c0_g1_i7	4	1	Butanoate metabolism;Geraniol degradation;Valine, leucine and isoleucine degradation;Peroxisome	ko00650;ko00281;ko00280;ko04146					ko:K01640
TRINITY_DN34212_c0_g1_i4	4	1	Butanoate metabolism;Geraniol degradation;Valine, leucine and isoleucine degradation;Peroxisome	ko00650;ko00281;ko00280;ko04146					ko:K01640
TRINITY_DN34212_c0_g1_i6	4	1	Butanoate metabolism;Geraniol degradation;Valine, leucine and isoleucine degradation;Peroxisome	ko00650;ko00281;ko00280;ko04146					ko:K01640
TRINITY_DN34212_c0_g1_i2	4	1	Butanoate metabolism;Geraniol degradation;Valine, leucine and isoleucine degradation;Peroxisome	ko00650;ko00281;ko00280;ko04146					ko:K01640
TRINITY_DN37646_c0_g2_i1	4	1	Propanoate metabolism;beta-Alanine metabolism;Inositol phosphate metabolism;Valine, leucine and isoleucine degradation	ko00640;ko00410;ko00562;ko00280					ko:K00140
TRINITY_DN28120_c0_g1_i1	4	2	Necroptosis;Pathways of neurodegeneration - multiple diseases;Amyotrophic lateral sclerosis;Endocytosis	ko04217;ko05022;ko05014;ko04144					ko:K12191;ko:K12192
TRINITY_DN37646_c0_g2_i2	4	1	Propanoate metabolism;beta-Alanine metabolism;Inositol phosphate metabolism;Valine, leucine and isoleucine degradation	ko00640;ko00410;ko00562;ko00280					ko:K00140
TRINITY_DN37646_c0_g2_i3	4	1	Propanoate metabolism;beta-Alanine metabolism;Inositol phosphate metabolism;Valine, leucine and isoleucine degradation	ko00640;ko00410;ko00562;ko00280					ko:K00140
TRINITY_DN37646_c0_g2_i4	4	1	Propanoate metabolism;beta-Alanine metabolism;Inositol phosphate metabolism;Valine, leucine and isoleucine degradation	ko00640;ko00410;ko00562;ko00280					ko:K00140
TRINITY_DN37646_c0_g2_i5	4	1	Propanoate metabolism;beta-Alanine metabolism;Inositol phosphate metabolism;Valine, leucine and isoleucine degradation	ko00640;ko00410;ko00562;ko00280					ko:K00140
TRINITY_DN37646_c0_g2_i6	4	1	Propanoate metabolism;beta-Alanine metabolism;Inositol phosphate metabolism;Valine, leucine and isoleucine degradation	ko00640;ko00410;ko00562;ko00280					ko:K00140
TRINITY_DN36773_c0_g3_i7	4	1	Pyruvate metabolism;Glycolysis / Gluconeogenesis;Citrate cycle (TCA cycle);Carbon fixation in photosynthetic organisms	ko00620;ko00010;ko00020;ko00710					ko:K01610
TRINITY_DN35807_c0_g1_i1	4	1	Vasopressin-regulated water reabsorption;Synaptic vesicle cycle;GABAergic synapse;Autophagy - yeast	ko04962;ko04721;ko04727;ko04138					ko:K06027
TRINITY_DN31529_c1_g1_i3	4	2	Amino sugar and nucleotide sugar metabolism;Biosynthesis of nucleotide sugars;Spliceosome;Nucleocytoplasmic transport	ko00520;ko01250;ko03040;ko03013					ko:K13379;ko:K12880
TRINITY_DN31529_c1_g1_i2	4	2	Amino sugar and nucleotide sugar metabolism;Biosynthesis of nucleotide sugars;Spliceosome;Nucleocytoplasmic transport	ko00520;ko01250;ko03040;ko03013					ko:K13379;ko:K12880
TRINITY_DN31529_c1_g1_i1	4	2	Amino sugar and nucleotide sugar metabolism;Biosynthesis of nucleotide sugars;Spliceosome;Nucleocytoplasmic transport	ko00520;ko01250;ko03040;ko03013					ko:K13379;ko:K12880
TRINITY_DN32984_c0_g2_i4	4	1	Amino sugar and nucleotide sugar metabolism;Biosynthesis of nucleotide sugars;Fructose and mannose metabolism;Biosynthesis of cofactors	ko00520;ko01250;ko00051;ko01240					ko:K00966
TRINITY_DN32984_c0_g2_i1	4	1	Amino sugar and nucleotide sugar metabolism;Biosynthesis of nucleotide sugars;Fructose and mannose metabolism;Biosynthesis of cofactors	ko00520;ko01250;ko00051;ko01240					ko:K00966
TRINITY_DN36218_c1_g1_i1	4	1	Butanoate metabolism;Pantothenate and CoA biosynthesis;C5-Branched dibasic acid metabolism;Valine, leucine and isoleucine biosynthesis	ko00650;ko00770;ko00660;ko00290					ko:K01653
TRINITY_DN36218_c1_g1_i3	4	1	Butanoate metabolism;Pantothenate and CoA biosynthesis;C5-Branched dibasic acid metabolism;Valine, leucine and isoleucine biosynthesis	ko00650;ko00770;ko00660;ko00290					ko:K01653
TRINITY_DN36218_c1_g1_i2	4	1	Butanoate metabolism;Pantothenate and CoA biosynthesis;C5-Branched dibasic acid metabolism;Valine, leucine and isoleucine biosynthesis	ko00650;ko00770;ko00660;ko00290					ko:K01653
TRINITY_DN36007_c0_g2_i2	4	2	Taurine and hypotaurine metabolism;Glutathione metabolism;Cyanoamino acid metabolism;Arachidonic acid metabolism	ko00430;ko00480;ko00460;ko00590					ko:K18592;ko:K00681
TRINITY_DN33589_c0_g1_i1	4	1	Regulation of actin cytoskeleton;Tight junction;Pathogenic Escherichia coli infection;Vascular smooth muscle contraction	ko04810;ko04530;ko05130;ko04270					ko:K10352
TRINITY_DN3679_c0_g1_i1	4	1	Regulation of actin cytoskeleton;Tight junction;Pathogenic Escherichia coli infection;Vascular smooth muscle contraction	ko04810;ko04530;ko05130;ko04270					ko:K10352
TRINITY_DN34102_c0_g1_i3	4	1	Protein export;Vibrio cholerae infection;Protein processing in endoplasmic reticulum;Phagosome	ko03060;ko05110;ko04141;ko04145					ko:K10956
TRINITY_DN37101_c0_g2_i1	4	1	Pathways of neurodegeneration - multiple diseases;Legionellosis;Amyotrophic lateral sclerosis;Protein processing in endoplasmic reticulum	ko05022;ko05134;ko05014;ko04141					ko:K13525
TRINITY_DN25979_c0_g1_i1	4	1	Antifolate resistance;Bile secretion;ABC transporters;cAMP signaling pathway	ko01523;ko04976;ko02010;ko04024					ko:K05673
TRINITY_DN48541_c0_g1_i1	4	1	Drug metabolism - other enzymes;Pyrimidine metabolism;Glutathione metabolism;Purine metabolism	ko00983;ko00240;ko00480;ko00230					ko:K10807
TRINITY_DN12475_c0_g2_i1	4	1	Butanoate metabolism;Pantothenate and CoA biosynthesis;C5-Branched dibasic acid metabolism;Valine, leucine and isoleucine biosynthesis	ko00650;ko00770;ko00660;ko00290					ko:K01653
TRINITY_DN28129_c0_g1_i1	4	1	Bile secretion;ABC transporters;Gastric cancer;MicroRNAs in cancer	ko04976;ko02010;ko05226;ko05206					ko:K05658
TRINITY_DN28129_c0_g1_i2	4	1	Bile secretion;ABC transporters;Gastric cancer;MicroRNAs in cancer	ko04976;ko02010;ko05226;ko05206					ko:K05658
TRINITY_DN18638_c0_g3_i1	4	1	Amino sugar and nucleotide sugar metabolism;Starch and sucrose metabolism;Biosynthesis of nucleotide sugars;Biofilm formation - Escherichia coli	ko00520;ko00500;ko01250;ko02026					ko:K00975
TRINITY_DN31371_c0_g2_i1	4	1	Ubiquinone and other terpenoid-quinone biosynthesis;Stilbenoid, diarylheptanoid and gingerol biosynthesis;Flavonoid biosynthesis;Phenylpropanoid biosynthesis	ko00130;ko00945;ko00941;ko00940					ko:K00487
TRINITY_DN6771_c0_g1_i1	4	1	Butanoate metabolism;Pantothenate and CoA biosynthesis;C5-Branched dibasic acid metabolism;Valine, leucine and isoleucine biosynthesis	ko00650;ko00770;ko00660;ko00290					ko:K01653
TRINITY_DN36190_c0_g1_i1	4	1	Platinum drug resistance;Mismatch repair;Colorectal cancer;Pathways in cancer	ko01524;ko03430;ko05210;ko05200					ko:K08737
TRINITY_DN36052_c1_g1_i11	4	1	Bile secretion;ABC transporters;Gastric cancer;MicroRNAs in cancer	ko04976;ko02010;ko05226;ko05206					ko:K05658
TRINITY_DN36052_c1_g1_i10	4	1	Bile secretion;ABC transporters;Gastric cancer;MicroRNAs in cancer	ko04976;ko02010;ko05226;ko05206					ko:K05658
TRINITY_DN25050_c0_g2_i3	4	1	Amino sugar and nucleotide sugar metabolism;Pentose and glucuronate interconversions;Biosynthesis of nucleotide sugars;Ascorbate and aldarate metabolism	ko00520;ko00040;ko01250;ko00053					ko:K16190
TRINITY_DN25050_c0_g2_i2	4	1	Amino sugar and nucleotide sugar metabolism;Pentose and glucuronate interconversions;Biosynthesis of nucleotide sugars;Ascorbate and aldarate metabolism	ko00520;ko00040;ko01250;ko00053					ko:K16190
TRINITY_DN25050_c0_g2_i1	4	1	Amino sugar and nucleotide sugar metabolism;Pentose and glucuronate interconversions;Biosynthesis of nucleotide sugars;Ascorbate and aldarate metabolism	ko00520;ko00040;ko01250;ko00053					ko:K16190
TRINITY_DN28576_c0_g1_i1	4	1	Amino sugar and nucleotide sugar metabolism;O-Antigen nucleotide sugar biosynthesis;Biosynthesis of nucleotide sugars;Galactose metabolism	ko00520;ko00541;ko01250;ko00052					ko:K01784
TRINITY_DN33931_c0_g1_i5	4	1	Bile secretion;ABC transporters;Gastric cancer;MicroRNAs in cancer	ko04976;ko02010;ko05226;ko05206					ko:K05658
TRINITY_DN33931_c0_g1_i4	4	1	Bile secretion;ABC transporters;Gastric cancer;MicroRNAs in cancer	ko04976;ko02010;ko05226;ko05206					ko:K05658
TRINITY_DN33931_c0_g1_i7	4	1	Bile secretion;ABC transporters;Gastric cancer;MicroRNAs in cancer	ko04976;ko02010;ko05226;ko05206					ko:K05658
TRINITY_DN33931_c0_g1_i6	4	1	Bile secretion;ABC transporters;Gastric cancer;MicroRNAs in cancer	ko04976;ko02010;ko05226;ko05206					ko:K05658
TRINITY_DN33931_c0_g1_i1	4	1	Bile secretion;ABC transporters;Gastric cancer;MicroRNAs in cancer	ko04976;ko02010;ko05226;ko05206					ko:K05658
TRINITY_DN33931_c0_g1_i3	4	1	Bile secretion;ABC transporters;Gastric cancer;MicroRNAs in cancer	ko04976;ko02010;ko05226;ko05206					ko:K05658
TRINITY_DN33931_c0_g1_i2	4	1	Bile secretion;ABC transporters;Gastric cancer;MicroRNAs in cancer	ko04976;ko02010;ko05226;ko05206					ko:K05658
TRINITY_DN33931_c0_g1_i9	4	1	Bile secretion;ABC transporters;Gastric cancer;MicroRNAs in cancer	ko04976;ko02010;ko05226;ko05206					ko:K05658
TRINITY_DN33931_c0_g1_i8	4	1	Bile secretion;ABC transporters;Gastric cancer;MicroRNAs in cancer	ko04976;ko02010;ko05226;ko05206					ko:K05658
TRINITY_DN35098_c0_g1_i1	4	1	Endocrine and other factor-regulated calcium reabsorption;Synaptic vesicle cycle;Huntington disease;Endocytosis	ko04961;ko04721;ko05016;ko04144					ko:K11824
TRINITY_DN35098_c0_g1_i2	4	1	Endocrine and other factor-regulated calcium reabsorption;Synaptic vesicle cycle;Huntington disease;Endocytosis	ko04961;ko04721;ko05016;ko04144					ko:K11824
TRINITY_DN13307_c0_g1_i1	4	1	Antifolate resistance;Bile secretion;ABC transporters;cAMP signaling pathway	ko01523;ko04976;ko02010;ko04024					ko:K05673
TRINITY_DN30366_c0_g1_i2	4	1	Amino sugar and nucleotide sugar metabolism;O-Antigen nucleotide sugar biosynthesis;Biosynthesis of nucleotide sugars;Galactose metabolism	ko00520;ko00541;ko01250;ko00052					ko:K01784
TRINITY_DN30366_c0_g1_i1	4	1	Amino sugar and nucleotide sugar metabolism;O-Antigen nucleotide sugar biosynthesis;Biosynthesis of nucleotide sugars;Galactose metabolism	ko00520;ko00541;ko01250;ko00052					ko:K01784
TRINITY_DN35798_c0_g1_i2	4	2	Longevity regulating pathway - worm;Mitophagy - yeast;RNA degradation;Tuberculosis	ko04212;ko04139;ko03018;ko05152					ko:K04043;ko:K17800
TRINITY_DN35798_c0_g1_i6	4	2	Longevity regulating pathway - worm;Mitophagy - yeast;RNA degradation;Tuberculosis	ko04212;ko04139;ko03018;ko05152					ko:K04043;ko:K17800
TRINITY_DN35696_c1_g1_i9	4	1	Platinum drug resistance;Mismatch repair;Colorectal cancer;Pathways in cancer	ko01524;ko03430;ko05210;ko05200					ko:K08735
TRINITY_DN35696_c1_g1_i1	4	1	Platinum drug resistance;Mismatch repair;Colorectal cancer;Pathways in cancer	ko01524;ko03430;ko05210;ko05200					ko:K08735
TRINITY_DN42312_c0_g1_i1	4	1	Bile secretion;ABC transporters;Gastric cancer;MicroRNAs in cancer	ko04976;ko02010;ko05226;ko05206					ko:K05658
TRINITY_DN33931_c0_g1_i10	4	1	Bile secretion;ABC transporters;Gastric cancer;MicroRNAs in cancer	ko04976;ko02010;ko05226;ko05206					ko:K05658
TRINITY_DN26426_c0_g1_i2	4	1	Protein export;Vibrio cholerae infection;Protein processing in endoplasmic reticulum;Phagosome	ko03060;ko05110;ko04141;ko04145					ko:K09481
TRINITY_DN37101_c0_g3_i1	4	1	Pathways of neurodegeneration - multiple diseases;Legionellosis;Amyotrophic lateral sclerosis;Protein processing in endoplasmic reticulum	ko05022;ko05134;ko05014;ko04141					ko:K13525
TRINITY_DN36437_c0_g1_i1	4	1	Neutrophil extracellular trap formation;Necroptosis;Systemic lupus erythematosus;Alcoholism	ko04613;ko04217;ko05322;ko05034					ko:K11251
TRINITY_DN39937_c0_g1_i1	4	1	Glutathione metabolism;Pentose phosphate pathway;Diabetic cardiomyopathy;Central carbon metabolism in cancer	ko00480;ko00030;ko05415;ko05230					ko:K00036
TRINITY_DN24874_c0_g2_i1	4	1	Ascorbate and aldarate metabolism;Biosynthesis of cofactors;Pentose phosphate pathway;Caprolactam degradation	ko00053;ko01240;ko00030;ko00930					ko:K01053
TRINITY_DN34778_c0_g1_i4	4	1	Progesterone-mediated oocyte maturation;Ubiquitin mediated proteolysis;Cell cycle - yeast;Cell cycle	ko04914;ko04120;ko04111;ko04110					ko:K03364
TRINITY_DN31408_c0_g1_i1	4	1	Ubiquitin mediated proteolysis;Pathways of neurodegeneration - multiple diseases;Parkinson disease;Protein processing in endoplasmic reticulum	ko04120;ko05022;ko05012;ko04141					ko:K10578
TRINITY_DN31408_c0_g1_i6	4	1	Ubiquitin mediated proteolysis;Pathways of neurodegeneration - multiple diseases;Parkinson disease;Protein processing in endoplasmic reticulum	ko04120;ko05022;ko05012;ko04141					ko:K10578
TRINITY_DN31408_c0_g1_i4	4	1	Ubiquitin mediated proteolysis;Pathways of neurodegeneration - multiple diseases;Parkinson disease;Protein processing in endoplasmic reticulum	ko04120;ko05022;ko05012;ko04141					ko:K10578
TRINITY_DN26040_c0_g1_i9	4	1	Antifolate resistance;Bile secretion;ABC transporters;cAMP signaling pathway	ko01523;ko04976;ko02010;ko04024					ko:K05673
TRINITY_DN26040_c0_g1_i5	4	1	Antifolate resistance;Bile secretion;ABC transporters;cAMP signaling pathway	ko01523;ko04976;ko02010;ko04024					ko:K05673
TRINITY_DN26040_c0_g1_i6	4	1	Antifolate resistance;Bile secretion;ABC transporters;cAMP signaling pathway	ko01523;ko04976;ko02010;ko04024					ko:K05673
TRINITY_DN26040_c0_g1_i7	4	1	Antifolate resistance;Bile secretion;ABC transporters;cAMP signaling pathway	ko01523;ko04976;ko02010;ko04024					ko:K05673
TRINITY_DN26040_c0_g1_i8	4	1	Antifolate resistance;Bile secretion;ABC transporters;cAMP signaling pathway	ko01523;ko04976;ko02010;ko04024					ko:K05673
TRINITY_DN26040_c0_g1_i1	4	1	Antifolate resistance;Bile secretion;ABC transporters;cAMP signaling pathway	ko01523;ko04976;ko02010;ko04024					ko:K05673
TRINITY_DN26040_c0_g1_i3	4	1	Antifolate resistance;Bile secretion;ABC transporters;cAMP signaling pathway	ko01523;ko04976;ko02010;ko04024					ko:K05673
TRINITY_DN26040_c0_g1_i4	4	1	Antifolate resistance;Bile secretion;ABC transporters;cAMP signaling pathway	ko01523;ko04976;ko02010;ko04024					ko:K05673
TRINITY_DN29095_c0_g1_i2	4	1	Pathways of neurodegeneration - multiple diseases;Legionellosis;Amyotrophic lateral sclerosis;Protein processing in endoplasmic reticulum	ko05022;ko05134;ko05014;ko04141					ko:K13525
TRINITY_DN29095_c0_g1_i1	4	1	Pathways of neurodegeneration - multiple diseases;Legionellosis;Amyotrophic lateral sclerosis;Protein processing in endoplasmic reticulum	ko05022;ko05134;ko05014;ko04141					ko:K13525
[truncated: 2,773 more rows]

## Sheet: Table S4
Table S4. The list of DEGs encoded for catalytic activity (gray), transmembrane transport (yellow), ATP binding (orange) and cytochrome P450s (green).
[truncated: 46 more rows]

## Sheet: Table S5
Table S5. Primers for quantitative real-time PCR
[truncated: 15 more rows]
